# Supplementary material for: Metal-coordinated sub-10 nm membranes for water purification
Source: Nat Commun. 2019 Sep 13;10:4160. doi: 10.1038/s41467-019-12100-0 (PMC6744495; doi:10.1038/s41467-019-12100-0)
Supplement: Supplementary file 3 — Source Data [file 41467_2019_12100_MOESM3_ESM.xlsx]

## Sheet: Figure 1b
Figure 1d
		Ionization potential (eV)
	Ag+	7.58
	Zn2+	17.96
	Ni2+	18.17
	Fe3+	30.65
	Zr4+	34.34

## Sheet: Figure 1c
Figure 1c
		Binding energy (kJ mol-1)
	Ag+	-210
	Zn2+	-236.3
	Ni2+	-262.5
	Fe3+	-315.1
	Zr4+	-420.1

## Sheet: Figure 1d
Figure 1d
	PAN substrate			MOPM-Zr4+			MOPM-Fe3+			MOPM-Ni2+			MOPM-Zn2+			MOPM-Ag+
	Wavenumber (cm-1)	Transmittance		Wavenumber (cm-1)	Transmittance		Wavenumber (cm-1)	Transmittance		Wavenumber (cm-1)	Transmittance		Wavenumber (cm-1)	Transmittance		Wavenumber (cm-1)	Transmittance
	3500.6	0.98699		3500.6	0.98462		3500.6	0.9768		3500.6	0.98675		3500.6	0.98577		3500.6	0.98843
	3498.68	0.98723		3498.68	0.98475		3498.68	0.97682		3498.68	0.9869		3498.68	0.98612		3498.68	0.98853
	3496.75	0.9875		3496.75	0.98497		3496.75	0.97672		3496.75	0.98718		3496.75	0.9866		3496.75	0.9887
	3494.82	0.98768		3494.82	0.98523		3494.82	0.97672		3494.82	0.98754		3494.82	0.98704		3494.82	0.98896
	3492.89	0.98786		3492.89	0.98546		3492.89	0.97702		3492.89	0.98784		3492.89	0.98734		3492.89	0.98928
	3490.96	0.98813		3490.96	0.98571		3490.96	0.9773		3490.96	0.98809		3490.96	0.98763		3490.96	0.98964
	3489.03	0.98837		3489.03	0.98605		3489.03	0.97715		3489.03	0.98842		3489.03	0.98808		3489.03	0.99005
	3487.1	0.98835		3487.1	0.98649		3487.1	0.97664		3487.1	0.9889		3487.1	0.98868		3487.1	0.9905
	3485.18	0.98804		3485.18	0.98697		3485.18	0.97608		3485.18	0.98938		3485.18	0.98927		3485.18	0.99096
	3483.25	0.98767		3483.25	0.98728		3483.25	0.97563		3483.25	0.98966		3483.25	0.98969		3483.25	0.9913
	3481.32	0.98751		3481.32	0.9874		3481.32	0.97538		3481.32	0.98979		3481.32	0.98992		3481.32	0.99149
	3479.39	0.98756		3479.39	0.98747		3479.39	0.97523		3479.39	0.9899		3479.39	0.98998		3479.39	0.99156
	3477.46	0.98762		3477.46	0.98749		3477.46	0.97496		3477.46	0.98992		3477.46	0.98985		3477.46	0.99156
	3475.53	0.98762		3475.53	0.98739		3475.53	0.97475		3475.53	0.9898		3475.53	0.98958		3475.53	0.9915
	3473.6	0.98761		3473.6	0.98728		3473.6	0.97472		3473.6	0.98961		3473.6	0.98932		3473.6	0.99143
	3471.67	0.98758		3471.67	0.98725		3471.67	0.97465		3471.67	0.98946		3471.67	0.98914		3471.67	0.99137
	3469.75	0.98752		3469.75	0.98728		3469.75	0.97462		3469.75	0.98937		3469.75	0.98903		3469.75	0.99132
	3467.82	0.98754		3467.82	0.98734		3467.82	0.97492		3467.82	0.98937		3467.82	0.98901		3467.82	0.9913
	3465.89	0.98782		3465.89	0.98737		3465.89	0.97524		3465.89	0.98936		3465.89	0.98905		3465.89	0.99126
	3463.96	0.98822		3463.96	0.98729		3463.96	0.97506		3463.96	0.98922		3463.96	0.98911		3463.96	0.99118
	3462.03	0.98842		3462.03	0.98709		3462.03	0.9746		3462.03	0.989		3462.03	0.98914		3462.03	0.99108
	3460.1	0.98826		3460.1	0.98689		3460.1	0.97436		3460.1	0.98884		3460.1	0.98913		3460.1	0.99101
	3458.17	0.988		3458.17	0.9868		3458.17	0.97431		3458.17	0.9888		3458.17	0.98912		3458.17	0.99104
	3456.24	0.98797		3456.24	0.98681		3456.24	0.9742		3456.24	0.98879		3456.24	0.98916		3456.24	0.99118
	3454.32	0.9881		3454.32	0.98694		3454.32	0.97392		3454.32	0.98878		3454.32	0.98929		3454.32	0.99146
	3452.39	0.98835		3452.39	0.98727		3452.39	0.97381		3452.39	0.98888		3452.39	0.98967		3452.39	0.99191
	3450.46	0.98875		3450.46	0.98774		3450.46	0.9741		3450.46	0.98915		3450.46	0.99029		3450.46	0.99244
	3448.53	0.98893		3448.53	0.98812		3448.53	0.97434		3448.53	0.98947		3448.53	0.99095		3448.53	0.9929
	3446.6	0.98871		3446.6	0.98828		3446.6	0.9741		3446.6	0.98964		3446.6	0.99139		3446.6	0.99316
	3444.67	0.98831		3444.67	0.98833		3444.67	0.97357		3444.67	0.98969		3444.67	0.99157		3444.67	0.9932
	3442.74	0.98808		3442.74	0.98836		3442.74	0.97316		3442.74	0.98972		3442.74	0.99157		3442.74	0.99303
	3440.81	0.98815		3440.81	0.98839		3440.81	0.97304		3440.81	0.98972		3440.81	0.99149		3440.81	0.99278
	3438.89	0.98831		3438.89	0.98842		3438.89	0.97305		3438.89	0.98966		3438.89	0.99138		3438.89	0.99258
	3436.96	0.98834		3436.96	0.98845		3436.96	0.9729		3436.96	0.98959		3436.96	0.99128		3436.96	0.99245
	3435.03	0.98829		3435.03	0.98848		3435.03	0.97267		3435.03	0.98952		3435.03	0.99118		3435.03	0.99233
	3433.1	0.9883		3433.1	0.98852		3433.1	0.97273		3433.1	0.98951		3433.1	0.99115		3433.1	0.99221
	3431.17	0.98853		3431.17	0.98854		3431.17	0.97297		3431.17	0.98957		3431.17	0.99115		3431.17	0.99211
	3429.24	0.98886		3429.24	0.98854		3429.24	0.97294		3429.24	0.98964		3429.24	0.99111		3429.24	0.992
	3427.31	0.98887		3427.31	0.98848		3427.31	0.97255		3427.31	0.98962		3427.31	0.99097		3427.31	0.99184
	3425.39	0.98862		3425.39	0.98834		3425.39	0.97219		3425.39	0.98951		3425.39	0.99078		3425.39	0.99164
	3423.46	0.98851		3423.46	0.98816		3423.46	0.97227		3423.46	0.98938		3423.46	0.9906		3423.46	0.99144
	3421.53	0.98854		3421.53	0.988		3421.53	0.97256		3421.53	0.98926		3421.53	0.99046		3421.53	0.99126
	3419.6	0.98861		3419.6	0.98794		3419.6	0.97256		3419.6	0.98922		3419.6	0.99046		3419.6	0.99115
	3417.67	0.98882		3417.67	0.98802		3417.67	0.97226		3417.67	0.98937		3417.67	0.99066		3417.67	0.99126
	3415.74	0.98908		3415.74	0.98823		3415.74	0.97198		3415.74	0.9897		3415.74	0.991		3415.74	0.99153
	3413.81	0.9891		3413.81	0.98854		3413.81	0.9719		3413.81	0.99014		3413.81	0.99137		3413.81	0.99182
	3411.88	0.98894		3411.88	0.98881		3411.88	0.97184		3411.88	0.99055		3411.88	0.99168		3411.88	0.992
	3409.96	0.98896		3409.96	0.98894		3409.96	0.9716		3409.96	0.99077		3409.96	0.99189		3409.96	0.99204
	3408.03	0.98921		3408.03	0.98905		3408.03	0.97159		3408.03	0.99087		3408.03	0.99202		3408.03	0.99204
	3406.1	0.98937		3406.1	0.98928		3406.1	0.9719		3406.1	0.99108		3406.1	0.99219		3406.1	0.99214
	3404.17	0.98922		3404.17	0.9896		3404.17	0.97184		3404.17	0.99144		3404.17	0.99239		3404.17	0.99236
	3402.24	0.98903		3402.24	0.98993		3402.24	0.97144		3402.24	0.99182		3402.24	0.99259		3402.24	0.99271
	3400.31	0.98914		3400.31	0.99025		3400.31	0.97136		3400.31	0.99212		3400.31	0.99277		3400.31	0.9931
	3398.38	0.98919		3398.38	0.99047		3398.38	0.9714		3398.38	0.9923		3398.38	0.99294		3398.38	0.99348
	3396.45	0.98913		3396.45	0.9906		3396.45	0.97137		3396.45	0.99241		3396.45	0.99317		3396.45	0.99381
	3394.53	0.9887		3394.53	0.9907		3394.53	0.97114		3394.53	0.99249		3394.53	0.99346		3394.53	0.99409
	3392.6	0.98824		3392.6	0.99077		3392.6	0.9711		3392.6	0.99248		3392.6	0.99365		3392.6	0.99425
	3390.67	0.9884		3390.67	0.99075		3390.67	0.9713		3390.67	0.99232		3390.67	0.99365		3390.67	0.99427
	3388.74	0.98891		3388.74	0.99059		3388.74	0.97125		3388.74	0.99208		3388.74	0.99356		3388.74	0.99424
	3386.81	0.98901		3386.81	0.99036		3386.81	0.97074		3386.81	0.99186		3386.81	0.99342		3386.81	0.99417
	3384.88	0.98899		3384.88	0.99015		3384.88	0.97036		3384.88	0.9916		3384.88	0.99325		3384.88	0.99403
	3382.95	0.98911		3382.95	0.98994		3382.95	0.97052		3382.95	0.99127		3382.95	0.99303		3382.95	0.9938
	3381.02	0.98904		3381.02	0.98975		3381.02	0.97082		3381.02	0.99096		3381.02	0.99282		3381.02	0.99353
	3379.1	0.98877		3379.1	0.98963		3379.1	0.97085		3379.1	0.99074		3379.1	0.99262		3379.1	0.99332
	3377.17	0.98872		3377.17	0.98957		3377.17	0.97074		3377.17	0.9906		3377.17	0.99239		3377.17	0.99319
	3375.24	0.98902		3375.24	0.98949		3375.24	0.97081		3375.24	0.9905		3375.24	0.9921		3375.24	0.99307
	3373.31	0.98942		3373.31	0.98938		3373.31	0.97101		3373.31	0.99035		3373.31	0.9918		3373.31	0.99297
	3371.38	0.98972		3371.38	0.9893		3371.38	0.97115		3371.38	0.99022		3371.38	0.99162		3371.38	0.99299
	3369.45	0.98982		3369.45	0.98937		3369.45	0.97112		3369.45	0.99027		3369.45	0.99164		3369.45	0.99316
	3367.52	0.98971		3367.52	0.98956		3367.52	0.97076		3367.52	0.99049		3367.52	0.99183		3367.52	0.99339
	3365.6	0.98958		3365.6	0.98976		3365.6	0.97029		3365.6	0.99071		3365.6	0.99208		3365.6	0.99359
	3363.67	0.98951		3363.67	0.98998		3363.67	0.97003		3363.67	0.99085		3363.67	0.99236		3363.67	0.99378
	3361.74	0.98946		3361.74	0.99025		3361.74	0.96996		3361.74	0.99096		3361.74	0.99272		3361.74	0.99402
	3359.81	0.98939		3359.81	0.99053		3359.81	0.97001		3359.81	0.99114		3359.81	0.9932		3359.81	0.99431
	3357.88	0.98929		3357.88	0.99077		3357.88	0.97009		3357.88	0.99137		3357.88	0.99377		3357.88	0.99455
	3355.95	0.98908		3355.95	0.99097		3355.95	0.97017		3355.95	0.99155		3355.95	0.99426		3355.95	0.99464
	3354.02	0.98892		3354.02	0.9911		3354.02	0.97037		3354.02	0.99165		3354.02	0.99454		3354.02	0.99461
	3352.09	0.98913		3352.09	0.99118		3352.09	0.97059		3352.09	0.99172		3352.09	0.99467		3352.09	0.9946
	3350.17	0.98958		3350.17	0.99128		3350.17	0.97051		3350.17	0.99186		3350.17	0.99477		3350.17	0.99468
	3348.24	0.98976		3348.24	0.99141		3348.24	0.97019		3348.24	0.99203		3348.24	0.9948		3348.24	0.99477
	3346.31	0.98961		3346.31	0.99147		3346.31	0.96989		3346.31	0.99205		3346.31	0.99468		3346.31	0.99473
	3344.38	0.98945		3344.38	0.9914		3344.38	0.96966		3344.38	0.99193		3344.38	0.99446		3344.38	0.99457
	3342.45	0.98933		3342.45	0.99127		3342.45	0.96946		3342.45	0.99183		3342.45	0.99419		3342.45	0.99438
	3340.52	0.98909		3340.52	0.99113		3340.52	0.9694		3340.52	0.99183		3340.52	0.99392		3340.52	0.99427
	3338.59	0.98884		3338.59	0.99096		3338.59	0.96943		3338.59	0.99188		3338.59	0.99364		3338.59	0.99426
	3336.66	0.98876		3336.66	0.99076		3336.66	0.96941		3336.66	0.99187		3336.66	0.99336		3336.66	0.99427
	3334.74	0.98872		3334.74	0.99064		3334.74	0.96944		3334.74	0.9918		3334.74	0.99315		3334.74	0.99427
	3332.81	0.98879		3332.81	0.99067		3332.81	0.96963		3332.81	0.99175		3332.81	0.99307		3332.81	0.99429
	3330.88	0.98918		3330.88	0.99076		3330.88	0.96973		3330.88	0.99169		3330.88	0.99312		3330.88	0.99428
	3328.95	0.9896		3328.95	0.99083		3328.95	0.96949		3328.95	0.99155		3328.95	0.99317		3328.95	0.99422
	3327.02	0.98959		3327.02	0.99084		3327.02	0.96911		3327.02	0.99133		3327.02	0.99314		3327.02	0.9942
	3325.09	0.98932		3325.09	0.99083		3325.09	0.96893		3325.09	0.99107		3325.09	0.993		3325.09	0.99424
	3323.16	0.98928		3323.16	0.9908		3323.16	0.96907		3323.16	0.99083		3323.16	0.9929		3323.16	0.99429
	3321.23	0.98954		3321.23	0.99069		3321.23	0.96946		3321.23	0.9907		3321.23	0.9929		3321.23	0.99425
	3319.31	0.98971		3319.31	0.99051		3319.31	0.96994		3319.31	0.99069		3319.31	0.99291		3319.31	0.9941
	3317.38	0.98984		3317.38	0.99037		3317.38	0.97028		3317.38	0.99075		3317.38	0.99291		3317.38	0.99395
	3315.45	0.99018		3315.45	0.99034		3315.45	0.97027		3315.45	0.99089		3315.45	0.99296		3315.45	0.99393
	3313.52	0.99038		3313.52	0.99038		3313.52	0.96988		3313.52	0.99108		3313.52	0.99312		3313.52	0.994
	3311.59	0.99019		3311.59	0.99042		3311.59	0.96939		3311.59	0.99129		3311.59	0.99332		3311.59	0.99401
	3309.66	0.98983		3309.66	0.99037		3309.66	0.96918		3309.66	0.99148		3309.66	0.99343		3309.66	0.9939
	3307.73	0.98951		3307.73	0.99022		3307.73	0.96914		3307.73	0.99161		3307.73	0.99343		3307.73	0.99373
	3305.81	0.98937		3305.81	0.99007		3305.81	0.96898		3305.81	0.99176		3305.81	0.99341		3305.81	0.99359
	3303.88	0.98954		3303.88	0.98997		3303.88	0.96892		3303.88	0.99191		3303.88	0.99336		3303.88	0.99351
	3301.95	0.98981		3301.95	0.98982		3301.95	0.96906		3301.95	0.99195		3301.95	0.99325		3301.95	0.99345
	3300.02	0.98995		3300.02	0.98959		3300.02	0.96916		3300.02	0.99181		3300.02	0.99308		3300.02	0.99334
	3298.09	0.99004		3298.09	0.98936		3298.09	0.96933		3298.09	0.99154		3298.09	0.99291		3298.09	0.99321
	3296.16	0.99008		3296.16	0.98924		3296.16	0.96958		3296.16	0.99124		3296.16	0.99278		3296.16	0.9931
	3294.23	0.99005		3294.23	0.98921		3294.23	0.96951		3294.23	0.99093		3294.23	0.99267		3294.23	0.99302
	3292.3	0.98996		3292.3	0.98916		3292.3	0.96916		3292.3	0.99059		3292.3	0.99254		3292.3	0.99292
	3290.38	0.98981		3290.38	0.98911		3290.38	0.96895		3290.38	0.99025		3290.38	0.99237		3290.38	0.99282
	3288.45	0.98974		3288.45	0.98911		3288.45	0.96895		3288.45	0.99001		3288.45	0.99226		3288.45	0.99277
	3286.52	0.98964		3286.52	0.98917		3286.52	0.96897		3286.52	0.98987		3286.52	0.99228		3286.52	0.99281
	3284.59	0.98943		3284.59	0.98928		3284.59	0.96899		3284.59	0.98986		3284.59	0.99246		3284.59	0.99291
	3282.66	0.98931		3282.66	0.98947		3282.66	0.96901		3282.66	0.99001		3282.66	0.99268		3282.66	0.99305
	3280.73	0.98933		3280.73	0.98974		3280.73	0.96895		3280.73	0.99028		3280.73	0.99286		3280.73	0.99322
	3278.8	0.98945		3278.8	0.99002		3278.8	0.96889		3278.8	0.99058		3278.8	0.99303		3278.8	0.99345
	3276.87	0.98975		3276.87	0.99025		3276.87	0.96883		3276.87	0.99084		3276.87	0.99316		3276.87	0.99368
	3274.95	0.98996		3274.95	0.99039		3274.95	0.9687		3274.95	0.99103		3274.95	0.99323		3274.95	0.99381
	3273.02	0.98981		3273.02	0.99046		3273.02	0.96849		3273.02	0.99121		3273.02	0.99325		3273.02	0.99385
	3271.09	0.98962		3271.09	0.99046		3271.09	0.96833		3271.09	0.9914		3271.09	0.99323		3271.09	0.99386
	3269.16	0.98953		3269.16	0.99039		3269.16	0.96828		3269.16	0.99152		3269.16	0.99312		3269.16	0.99387
	3267.23	0.98943		3267.23	0.9903		3267.23	0.96829		3267.23	0.99154		3267.23	0.99299		3267.23	0.99393
	3265.3	0.9893		3265.3	0.99021		3265.3	0.96814		3265.3	0.99148		3265.3	0.99287		3265.3	0.99405
	3263.37	0.98922		3263.37	0.99006		3263.37	0.96787		3263.37	0.99128		3263.37	0.9927		3263.37	0.99414
	3261.44	0.98935		3261.44	0.98988		3261.44	0.96784		3261.44	0.99098		3261.44	0.99251		3261.44	0.99415
	3259.52	0.98985		3259.52	0.98977		3259.52	0.96812		3259.52	0.99078		3259.52	0.99238		3259.52	0.99415
	3257.59	0.99053		3257.59	0.9898		3257.59	0.96826		3257.59	0.99073		3257.59	0.99231		3257.59	0.99423
	3255.66	0.99081		3255.66	0.9899		3255.66	0.96807		3255.66	0.99078		3255.66	0.99228		3255.66	0.99432
	3253.73	0.99057		3253.73	0.98998		3253.73	0.96797		3253.73	0.99087		3253.73	0.99231		3253.73	0.9943
	3251.8	0.99028		3251.8	0.99006		3251.8	0.96814		3251.8	0.99101		3251.8	0.99246		3251.8	0.99425
	3249.87	0.99025		3249.87	0.99016		3249.87	0.9683		3249.87	0.99122		3249.87	0.99275		3249.87	0.99429
	3247.94	0.99038		3247.94	0.99022		3247.94	0.96836		3247.94	0.99149		3247.94	0.99305		3247.94	0.9944
	3246.02	0.99048		3246.02	0.99025		3246.02	0.96841		3246.02	0.99182		3246.02	0.99318		3246.02	0.99448
	3244.09	0.99026		3244.09	0.99034		3244.09	0.96827		3244.09	0.99212		3244.09	0.99316		3244.09	0.99447
	3242.16	0.98976		3242.16	0.99046		3242.16	0.96787		3242.16	0.99232		3242.16	0.9931		3242.16	0.99436
	3240.23	0.98954		3240.23	0.99053		3240.23	0.96759		3240.23	0.99241		3240.23	0.99309		3240.23	0.99421
	3238.3	0.98974		3238.3	0.99056		3238.3	0.96766		3238.3	0.99242		3238.3	0.9931		3238.3	0.99405
	3236.37	0.98988		3236.37	0.99063		3236.37	0.96791		3236.37	0.99244		3236.37	0.99313		3236.37	0.99392
	3234.44	0.98995		3234.44	0.99075		3234.44	0.96835		3234.44	0.99248		3234.44	0.99323		3234.44	0.99383
	3232.51	0.99024		3232.51	0.99087		3232.51	0.96895		3232.51	0.99249		3232.51	0.99338		3232.51	0.99377
	3230.59	0.99051		3230.59	0.99092		3230.59	0.96928		3230.59	0.99241		3230.59	0.99354		3230.59	0.99372
	3228.66	0.99051		3228.66	0.99087		3228.66	0.96913		3228.66	0.99223		3228.66	0.99367		3228.66	0.9937
	3226.73	0.99039		3226.73	0.99078		3226.73	0.96885		3226.73	0.99204		3226.73	0.9937		3226.73	0.99373
	3224.8	0.99041		3224.8	0.99068		3224.8	0.96867		3224.8	0.99189		3224.8	0.99364		3224.8	0.99378
	3222.87	0.99063		3222.87	0.99061		3222.87	0.96856		3222.87	0.99183		3222.87	0.99361		3222.87	0.99386
	3220.94	0.99095		3220.94	0.99063		3220.94	0.96858		3220.94	0.99189		3220.94	0.99367		3220.94	0.99402
	3219.01	0.99119		3219.01	0.9907		3219.01	0.96881		3219.01	0.99202		3219.01	0.9938		3219.01	0.99424
	3217.08	0.99126		3217.08	0.99066		3217.08	0.96899		3217.08	0.99207		3217.08	0.99389		3217.08	0.99437
	3215.16	0.9912		3215.16	0.99043		3215.16	0.96892		3215.16	0.99199		3215.16	0.99387		3215.16	0.99432
	3213.23	0.99098		3213.23	0.99015		3213.23	0.96883		3213.23	0.9919		3213.23	0.99378		3213.23	0.99427
	3211.3	0.99068		3211.3	0.98992		3211.3	0.9689		3211.3	0.99188		3211.3	0.9937		3211.3	0.99429
	3209.37	0.99044		3209.37	0.98975		3209.37	0.96899		3209.37	0.99196		3209.37	0.99361		3209.37	0.99434
	3207.44	0.99029		3207.44	0.98978		3207.44	0.96893		3207.44	0.99212		3207.44	0.99359		3207.44	0.99441
	3205.51	0.99034		3205.51	0.99005		3205.51	0.96885		3205.51	0.99224		3205.51	0.9937		3205.51	0.99451
	3203.58	0.99049		3203.58	0.99038		3203.58	0.96881		3203.58	0.99224		3203.58	0.99387		3203.58	0.99454
	3201.66	0.99055		3201.66	0.99062		3201.66	0.96868		3201.66	0.99219		3201.66	0.99402		3201.66	0.99454
	3199.73	0.99069		3199.73	0.99086		3199.73	0.96865		3199.73	0.9922		3199.73	0.9941		3199.73	0.99463
	3197.8	0.9909		3197.8	0.99119		3197.8	0.96897		3197.8	0.99228		3197.8	0.99416		3197.8	0.99482
	3195.87	0.99092		3195.87	0.99157		3195.87	0.96949		3195.87	0.99242		3195.87	0.99424		3195.87	0.99502
	3193.94	0.99083		3193.94	0.99184		3193.94	0.96992		3193.94	0.99255		3193.94	0.99431		3193.94	0.99517
	3192.01	0.99067		3192.01	0.99192		3192.01	0.96998		3192.01	0.9926		3192.01	0.99429		3192.01	0.9952
	3190.08	0.99049		3190.08	0.99184		3190.08	0.96962		3190.08	0.99259		3190.08	0.99418		3190.08	0.99521
	3188.15	0.99057		3188.15	0.99183		3188.15	0.96931		3188.15	0.99271		3188.15	0.99411		3188.15	0.99534
	3186.23	0.99086		3186.23	0.992		3186.23	0.96939		3186.23	0.993		3186.23	0.99416		3186.23	0.99556
	3184.3	0.99107		3184.3	0.99222		3184.3	0.96957		3184.3	0.99326		3184.3	0.99426		3184.3	0.99573
	3182.37	0.99113		3182.37	0.99231		3182.37	0.96966		3182.37	0.99337		3182.37	0.99426		3182.37	0.99575
	3180.44	0.99097		3180.44	0.99223		3180.44	0.96963		3180.44	0.99333		3180.44	0.99413		3180.44	0.99561
	3178.51	0.99088		3178.51	0.99203		3178.51	0.96959		3178.51	0.99318		3178.51	0.99391		3178.51	0.99535
	3176.58	0.99102		3176.58	0.99177		3176.58	0.96981		3176.58	0.99302		3176.58	0.9937		3176.58	0.99513
	3174.65	0.99102		3174.65	0.99156		3174.65	0.97013		3174.65	0.99297		3174.65	0.99363		3174.65	0.99508
	3172.72	0.9909		3172.72	0.99148		3172.72	0.97037		3172.72	0.993		3172.72	0.99367		3172.72	0.99513
	3170.8	0.99099		3170.8	0.99156		3170.8	0.97053		3170.8	0.99308		3170.8	0.9938		3170.8	0.99514
	3168.87	0.99107		3168.87	0.99178		3168.87	0.97047		3168.87	0.99319		3168.87	0.99399		3168.87	0.99511
	3166.94	0.99099		3166.94	0.99197		3166.94	0.97021		3166.94	0.99322		3166.94	0.9941		3166.94	0.99499
	3165.01	0.99093		3165.01	0.99197		3165.01	0.97008		3165.01	0.99313		3165.01	0.9941		3165.01	0.99478
	3163.08	0.9909		3163.08	0.99192		3163.08	0.97015		3163.08	0.99304		3163.08	0.99409		3163.08	0.9946
	3161.15	0.99088		3161.15	0.992		3161.15	0.97029		3161.15	0.99306		3161.15	0.99414		3161.15	0.99453
	3159.22	0.99105		3159.22	0.99212		3159.22	0.97046		3159.22	0.99312		3159.22	0.99418		3159.22	0.99445
	3157.29	0.99126		3157.29	0.99221		3157.29	0.97059		3157.29	0.99312		3157.29	0.99415		3157.29	0.99432
	3155.37	0.99113		3155.37	0.99229		3155.37	0.97069		3155.37	0.99308		3155.37	0.99415		3155.37	0.99429
	3153.44	0.99083		3153.44	0.99244		3153.44	0.97102		3153.44	0.99308		3153.44	0.99428		3153.44	0.99443
	3151.51	0.99067		3151.51	0.99266		3151.51	0.9714		3151.51	0.99316		3151.51	0.99448		3151.51	0.99467
	3149.58	0.99056		3149.58	0.9929		3149.58	0.97139		3149.58	0.99329		3149.58	0.9947		3149.58	0.99489
	3147.65	0.99054		3147.65	0.99309		3147.65	0.97119		3147.65	0.99333		3147.65	0.99488		3147.65	0.99502
	3145.72	0.99085		3145.72	0.99311		3145.72	0.97128		3145.72	0.99314		3145.72	0.9949		3145.72	0.995
	3143.79	0.99129		3143.79	0.99295		3143.79	0.97156		3143.79	0.99283		3143.79	0.99477		3143.79	0.99488
	3141.87	0.99155		3141.87	0.99276		3141.87	0.97166		3141.87	0.99257		3141.87	0.99464		3141.87	0.99473
	3139.94	0.99162		3139.94	0.99262		3139.94	0.97161		3139.94	0.99247		3139.94	0.99461		3139.94	0.99463
	3138.01	0.99165		3138.01	0.99249		3138.01	0.97177		3138.01	0.99243		3138.01	0.99463		3138.01	0.99464
	3136.08	0.99161		3136.08	0.99233		3136.08	0.9721		3136.08	0.99235		3136.08	0.99452		3136.08	0.99466
	3134.15	0.99154		3134.15	0.99217		3134.15	0.97219		3134.15	0.99217		3134.15	0.99428		3134.15	0.99458
	3132.22	0.99144		3132.22	0.99207		3132.22	0.9719		3132.22	0.99198		3132.22	0.99406		3132.22	0.9944
	3130.29	0.99133		3130.29	0.99203		3130.29	0.97152		3130.29	0.99192		3130.29	0.99397		3130.29	0.99426
	3128.36	0.99135		3128.36	0.99199		3128.36	0.97142		3128.36	0.99199		3128.36	0.99395		3128.36	0.99423
	3126.44	0.99154		3126.44	0.99191		3126.44	0.9718		3126.44	0.99209		3126.44	0.99391		3126.44	0.99428
	3124.51	0.9917		3124.51	0.99187		3124.51	0.97231		3124.51	0.9922		3124.51	0.99386		3124.51	0.99436
	3122.58	0.99157		3122.58	0.99188		3122.58	0.97254		3122.58	0.99234		3122.58	0.99378		3122.58	0.9945
	3120.65	0.99128		3120.65	0.99192		3120.65	0.97261		3120.65	0.99247		3120.65	0.99367		3120.65	0.9947
	3118.72	0.99107		3118.72	0.99201		3118.72	0.97263		3118.72	0.99256		3118.72	0.99361		3118.72	0.99502
	3116.79	0.99086		3116.79	0.9922		3116.79	0.9727		3116.79	0.99267		3116.79	0.99372		3116.79	0.99545
	3114.86	0.99069		3114.86	0.99236		3114.86	0.97291		3114.86	0.99277		3114.86	0.99392		3114.86	0.99589
	3112.93	0.9909		3112.93	0.99234		3112.93	0.97326		3112.93	0.99278		3112.93	0.99405		3112.93	0.99618
	3111.01	0.99134		3111.01	0.99213		3111.01	0.97352		3111.01	0.99264		3111.01	0.99405		3111.01	0.99626
	3109.08	0.99142		3109.08	0.99185		3109.08	0.97337		3109.08	0.99246		3109.08	0.99394		3109.08	0.99623
	3107.15	0.99123		3107.15	0.99157		3107.15	0.97287		3107.15	0.99232		3107.15	0.99376		3107.15	0.99614
	3105.22	0.99123		3105.22	0.9913		3105.22	0.97255		3105.22	0.99227		3105.22	0.99356		3105.22	0.99598
	3103.29	0.99139		3103.29	0.99103		3103.29	0.97271		3103.29	0.99224		3103.29	0.99338		3103.29	0.9957
	3101.36	0.99151		3101.36	0.99079		3101.36	0.97317		3101.36	0.99217		3101.36	0.99322		3101.36	0.99534
	3099.43	0.9915		3099.43	0.99059		3099.43	0.97359		3099.43	0.99197		3099.43	0.993		3099.43	0.99494
	3097.5	0.99141		3097.5	0.9904		3097.5	0.97371		3097.5	0.99162		3097.5	0.9927		3097.5	0.99452
	3095.58	0.99132		3095.58	0.99029		3095.58	0.97359		3095.58	0.99126		3095.58	0.99246		3095.58	0.99411
	3093.65	0.99128		3093.65	0.99037		3093.65	0.97353		3093.65	0.9911		3093.65	0.99246		3093.65	0.99387
	3091.72	0.99133		3091.72	0.9906		3091.72	0.97366		3091.72	0.99112		3091.72	0.99261		3091.72	0.99382
	3089.79	0.9914		3089.79	0.99084		3089.79	0.9738		3089.79	0.99115		3089.79	0.99273		3089.79	0.99381
	3087.86	0.99136		3087.86	0.99104		3087.86	0.97382		3087.86	0.99108		3087.86	0.9928		3087.86	0.99379
	3085.93	0.99121		3085.93	0.99126		3085.93	0.97372		3085.93	0.99099		3085.93	0.9929		3085.93	0.99385
	3084	0.99105		3084	0.9915		3084	0.9737		3084	0.99095		3084	0.99305		3084	0.99401
	3082.08	0.99101		3082.08	0.99169		3082.08	0.97388		3082.08	0.99093		3082.08	0.99317		3082.08	0.99419
	3080.15	0.99111		3080.15	0.99183		3080.15	0.97408		3080.15	0.99086		3080.15	0.99325		3080.15	0.99435
	3078.22	0.99118		3078.22	0.99193		3078.22	0.97411		3078.22	0.99076		3078.22	0.99334		3078.22	0.99449
	3076.29	0.99118		3076.29	0.99196		3076.29	0.97408		3076.29	0.99066		3076.29	0.99339		3076.29	0.99458
	3074.36	0.99131		3074.36	0.99188		3074.36	0.97409		3074.36	0.99054		3074.36	0.99337		3074.36	0.99458
	3072.43	0.99156		3072.43	0.99171		3072.43	0.97426		3072.43	0.99045		3072.43	0.99326		3072.43	0.99443
	3070.5	0.99167		3070.5	0.99152		3070.5	0.97458		3070.5	0.99049		3070.5	0.99315		3070.5	0.99422
	3068.57	0.99141		3068.57	0.99139		3068.57	0.97473		3068.57	0.99068		3068.57	0.99308		3068.57	0.99405
	3066.65	0.99095		3066.65	0.99129		3066.65	0.97449		3066.65	0.9909		3066.65	0.99302		3066.65	0.99384
	3064.72	0.99063		3064.72	0.99118		3064.72	0.97418		3064.72	0.99107		3064.72	0.99298		3064.72	0.99354
	3062.79	0.99058		3062.79	0.9911		3062.79	0.97421		3062.79	0.99116		3062.79	0.99296		3062.79	0.99325
	3060.86	0.99073		3060.86	0.99102		3060.86	0.97456		3060.86	0.99121		3060.86	0.9929		3060.86	0.99307
	3058.93	0.99088		3058.93	0.99092		3058.93	0.97484		3058.93	0.99122		3058.93	0.9928		3058.93	0.99294
	3057	0.99075		3057	0.99084		3057	0.97493		3057	0.99122		3057	0.99267		3057	0.99285
	3055.07	0.99037		3055.07	0.9908		3055.07	0.975		3055.07	0.99121		3055.07	0.99255		3055.07	0.99276
	3053.14	0.9902		3053.14	0.99079		3053.14	0.97509		3053.14	0.99113		3053.14	0.99247		3053.14	0.99264
	3051.22	0.99051		3051.22	0.99073		3051.22	0.97509		3051.22	0.99096		3051.22	0.99242		3051.22	0.99249
	3049.29	0.9909		3049.29	0.99066		3049.29	0.97495		3049.29	0.99078		3049.29	0.99236		3049.29	0.9924
	3047.36	0.99099		3047.36	0.99061		3047.36	0.97489		3047.36	0.99064		3047.36	0.99227		3047.36	0.99239
	3045.43	0.9909		3045.43	0.99052		3045.43	0.97501		3045.43	0.9905		3045.43	0.9921		3045.43	0.99238
	3043.5	0.99075		3043.5	0.99033		3043.5	0.97509		3043.5	0.99027		3043.5	0.9918		3043.5	0.99228
	3041.57	0.99052		3041.57	0.99002		3041.57	0.97512		3041.57	0.98996		3041.57	0.99142		3041.57	0.99213
	3039.64	0.99033		3039.64	0.98968		3039.64	0.97513		3039.64	0.9897		3039.64	0.99108		3039.64	0.992
	3037.71	0.99042		3037.71	0.98936		3037.71	0.97509		3037.71	0.98954		3037.71	0.99084		3037.71	0.99191
	3035.79	0.99059		3035.79	0.98904		3035.79	0.97515		3035.79	0.98944		3035.79	0.99065		3035.79	0.99181
	3033.86	0.99054		3033.86	0.9888		3033.86	0.97533		3033.86	0.98934		3033.86	0.99042		3033.86	0.99166
	3031.93	0.99035		3031.93	0.98869		3031.93	0.97542		3031.93	0.98926		3031.93	0.99018		3031.93	0.99149
	3030	0.99032		3030	0.98865		3030	0.97541		3030	0.98922		3030	0.98999		3030	0.99134
	3028.07	0.99047		3028.07	0.98862		3028.07	0.97543		3028.07	0.98921		3028.07	0.9899		3028.07	0.9912
	3026.14	0.99061		3026.14	0.98857		3026.14	0.97548		3026.14	0.9892		3026.14	0.98987		3026.14	0.99108
	3024.21	0.99047		3024.21	0.98852		3024.21	0.97549		3024.21	0.98923		3024.21	0.98987		3024.21	0.99106
	3022.29	0.99011		3022.29	0.98848		3022.29	0.97544		3022.29	0.98927		3022.29	0.98987		3022.29	0.99109
	3020.36	0.98991		3020.36	0.98844		3020.36	0.97546		3020.36	0.98926		3020.36	0.98986		3020.36	0.99103
	3018.43	0.99003		3018.43	0.98838		3018.43	0.9757		3018.43	0.98916		3018.43	0.98985		3018.43	0.99089
	3016.5	0.99008		3016.5	0.98832		3016.5	0.97585		3016.5	0.98901		3016.5	0.98983		3016.5	0.99076
	3014.57	0.98971		3014.57	0.98832		3014.57	0.97563		3014.57	0.98884		3014.57	0.98983		3014.57	0.99071
	3012.64	0.98916		3012.64	0.98842		3012.64	0.97535		3012.64	0.98869		3012.64	0.98987		3012.64	0.99073
	3010.71	0.98895		3010.71	0.98862		3010.71	0.97531		3010.71	0.98859		3010.71	0.98995		3010.71	0.99075
	3008.78	0.98904		3008.78	0.98883		3008.78	0.97537		3008.78	0.9885		3008.78	0.99002		3008.78	0.99073
	3006.86	0.98911		3006.86	0.98888		3006.86	0.97542		3006.86	0.98834		3006.86	0.98995		3006.86	0.99063
	3004.93	0.98915		3004.93	0.98868		3004.93	0.97563		3004.93	0.98812		3004.93	0.98971		3004.93	0.99047
	3003	0.98909		3003	0.98837		3003	0.97595		3003	0.98791		3003	0.9894		3003	0.9903
	3001.07	0.98879		3001.07	0.98811		3001.07	0.97615		3001.07	0.98773		3001.07	0.98912		3001.07	0.99012
	2999.14	0.98843		2999.14	0.98788		2999.14	0.97615		2999.14	0.98754		2999.14	0.98883		2999.14	0.9899
	2997.21	0.98828		2997.21	0.98765		2997.21	0.97608		2997.21	0.98729		2997.21	0.98845		2997.21	0.98962
	2995.28	0.98829		2995.28	0.98743		2995.28	0.97607		2995.28	0.987		2995.28	0.98806		2995.28	0.98928
	2993.35	0.98837		2993.35	0.98724		2993.35	0.97616		2993.35	0.98676		2993.35	0.98775		2993.35	0.98895
	2991.43	0.98839		2991.43	0.98705		2991.43	0.97628		2991.43	0.98665		2991.43	0.98758		2991.43	0.98871
	2989.5	0.98829		2989.5	0.98688		2989.5	0.97622		2989.5	0.98667		2989.5	0.98748		2989.5	0.98859
	2987.57	0.98816		2987.57	0.98672		2987.57	0.97606		2987.57	0.98674		2987.57	0.98734		2987.57	0.98847
	2985.64	0.98808		2985.64	0.98653		2985.64	0.97605		2985.64	0.9868		2985.64	0.98711		2985.64	0.98827
	2983.71	0.98796		2983.71	0.98633		2983.71	0.97615		2983.71	0.98679		2983.71	0.98685		2983.71	0.98798
	2981.78	0.98791		2981.78	0.98609		2981.78	0.9763		2981.78	0.98671		2981.78	0.98662		2981.78	0.9877
	2979.85	0.98797		2979.85	0.98581		2979.85	0.97654		2979.85	0.9866		2979.85	0.98636		2979.85	0.98748
	2977.92	0.98782		2977.92	0.98549		2977.92	0.97659		2977.92	0.98638		2977.92	0.98603		2977.92	0.98731
	2976	0.98724		2976	0.98513		2976	0.97628		2976	0.98599		2976	0.98565		2976	0.98709
	2974.07	0.98665		2974.07	0.98472		2974.07	0.97596		2974.07	0.98552		2974.07	0.98528		2974.07	0.98681
	2972.14	0.98649		2972.14	0.98425		2972.14	0.97603		2972.14	0.98508		2972.14	0.98493		2972.14	0.98647
	2970.21	0.98659		2970.21	0.98371		2970.21	0.9764		2970.21	0.98467		2970.21	0.9845		2970.21	0.98609
	2968.28	0.98654		2968.28	0.98312		2968.28	0.97659		2968.28	0.9842		2968.28	0.98392		2968.28	0.98568
	2966.35	0.98639		2966.35	0.98252		2966.35	0.97649		2966.35	0.98368		2966.35	0.98326		2966.35	0.98524
	2964.42	0.98623		2964.42	0.98193		2964.42	0.9764		2964.42	0.98309		2964.42	0.98263		2964.42	0.9848
	2962.5	0.98584		2962.5	0.98131		2962.5	0.97631		2962.5	0.98249		2962.5	0.98201		2962.5	0.98434
	2960.57	0.98511		2960.57	0.98065		2960.57	0.97602		2960.57	0.9819		2960.57	0.98129		2960.57	0.98387
	2958.64	0.98406		2958.64	0.98003		2958.64	0.97547		2958.64	0.98135		2958.64	0.98055		2958.64	0.98342
	2956.71	0.98304		2956.71	0.97955		2956.71	0.97472		2956.71	0.9809		2956.71	0.97996		2956.71	0.98306
	2954.78	0.98251		2954.78	0.9792		2954.78	0.97421		2954.78	0.98057		2954.78	0.97953		2954.78	0.98276
	2952.85	0.98221		2952.85	0.97887		2952.85	0.9741		2952.85	0.98027		2952.85	0.97908		2952.85	0.98241
	2950.92	0.98163		2950.92	0.97851		2950.92	0.97389		2950.92	0.97992		2950.92	0.97849		2950.92	0.98195
	2948.99	0.98079		2948.99	0.97816		2948.99	0.9735		2948.99	0.97954		2948.99	0.97784		2948.99	0.98145
	2947.07	0.97999		2947.07	0.9779		2947.07	0.97323		2947.07	0.97921		2947.07	0.97728		2947.07	0.98101
	2945.14	0.97934		2945.14	0.97775		2945.14	0.97299		2945.14	0.97901		2945.14	0.97691		2945.14	0.98072
	2943.21	0.97892		2943.21	0.97769		2943.21	0.97271		2943.21	0.97892		2943.21	0.97669		2943.21	0.98059
	2941.28	0.97873		2941.28	0.97767		2941.28	0.97256		2941.28	0.97885		2941.28	0.97653		2941.28	0.98058
	2939.35	0.97877		2939.35	0.97762		2939.35	0.97264		2939.35	0.97874		2939.35	0.97641		2939.35	0.9806
	2937.42	0.97891		2937.42	0.97757		2937.42	0.97283		2937.42	0.97872		2937.42	0.97645		2937.42	0.98069
	2935.49	0.97902		2935.49	0.97778		2935.49	0.97298		2935.49	0.97899		2935.49	0.97679		2935.49	0.98097
	2933.56	0.97921		2933.56	0.97836		2933.56	0.97329		2933.56	0.97965		2933.56	0.97751		2933.56	0.9815
	2931.64	0.97979		2931.64	0.97918		2931.64	0.97399		2931.64	0.98056		2931.64	0.97849		2931.64	0.98223
	2929.71	0.98089		2929.71	0.98008		2929.71	0.97486		2929.71	0.98157		2929.71	0.97958		2929.71	0.98307
	2927.78	0.98216		2927.78	0.98102		2927.78	0.97559		2927.78	0.98262		2927.78	0.98077		2927.78	0.98398
	2925.85	0.98346		2925.85	0.98201		2925.85	0.97642		2925.85	0.98368		2925.85	0.98203		2925.85	0.98496
	2923.92	0.98512		2923.92	0.98302		2923.92	0.97782		2923.92	0.98471		2923.92	0.98324		2923.92	0.98593
	2921.99	0.98705		2921.99	0.98396		2921.99	0.97968		2921.99	0.98564		2921.99	0.98436		2921.99	0.98684
	2920.06	0.98899		2920.06	0.98479		2920.06	0.9817		2920.06	0.9864		2920.06	0.9854		2920.06	0.98764
	2918.13	0.99082		2918.13	0.98552		2918.13	0.98359		2918.13	0.98705		2918.13	0.98634		2918.13	0.98827
	2916.21	0.99188		2916.21	0.98617		2916.21	0.9846		2916.21	0.98759		2916.21	0.98709		2916.21	0.98871
	2914.28	0.99155		2914.28	0.98667		2914.28	0.98423		2914.28	0.98795		2914.28	0.98759		2914.28	0.98899
	2912.35	0.99028		2912.35	0.98699		2912.35	0.98287		2912.35	0.98809		2912.35	0.9879		2912.35	0.98918
	2910.42	0.98907		2910.42	0.9872		2910.42	0.98146		2910.42	0.98807		2910.42	0.98809		2910.42	0.98929
	2908.49	0.98853		2908.49	0.98735		2908.49	0.98071		2908.49	0.98801		2908.49	0.98814		2908.49	0.98928
	2906.56	0.98856		2906.56	0.98749		2906.56	0.9806		2906.56	0.98794		2906.56	0.98806		2906.56	0.98923
	2904.63	0.9887		2904.63	0.98764		2904.63	0.98047		2904.63	0.98786		2904.63	0.98792		2904.63	0.9892
	2902.71	0.98881		2902.71	0.98774		2902.71	0.98015		2902.71	0.98775		2902.71	0.98778		2902.71	0.98919
	2900.78	0.98922		2900.78	0.98772		2900.78	0.98017		2900.78	0.98763		2900.78	0.98769		2900.78	0.98916
	2898.85	0.98981		2898.85	0.98767		2898.85	0.98062		2898.85	0.98753		2898.85	0.98769		2898.85	0.98913
	2896.92	0.98981		2896.92	0.98774		2896.92	0.9808		2896.92	0.98755		2896.92	0.98783		2896.92	0.98919
	2894.99	0.98939		2894.99	0.98791		2894.99	0.9806		2894.99	0.98772		2894.99	0.98807		2894.99	0.98936
	2893.06	0.98952		2893.06	0.98803		2893.06	0.98065		2893.06	0.98792		2893.06	0.98828		2893.06	0.98954
	2891.13	0.99009		2891.13	0.98807		2891.13	0.98093		2891.13	0.98809		2891.13	0.98841		2891.13	0.98968
	2889.2	0.99043		2889.2	0.98813		2889.2	0.98108		2889.2	0.98819		2889.2	0.9885		2889.2	0.98978
	2887.28	0.99047		2887.28	0.98821		2887.28	0.98127		2887.28	0.98825		2887.28	0.98862		2887.28	0.98991
	2885.35	0.99043		2885.35	0.98823		2885.35	0.98156		2885.35	0.98831		2885.35	0.98875		2885.35	0.99006
	2883.42	0.99037		2883.42	0.98813		2883.42	0.98169		2883.42	0.98834		2883.42	0.98882		2883.42	0.99016
	2881.49	0.99013		2881.49	0.988		2881.49	0.9815		2881.49	0.98828		2881.49	0.98873		2881.49	0.99015
	2879.56	0.98973		2879.56	0.98795		2879.56	0.98113		2879.56	0.98826		2879.56	0.98858		2879.56	0.99013
	2877.63	0.98946		2877.63	0.98799		2877.63	0.98095		2877.63	0.98833		2877.63	0.98846		2877.63	0.99019
	2875.7	0.98939		2875.7	0.98795		2875.7	0.98104		2875.7	0.98834		2875.7	0.98833		2875.7	0.99022
	2873.77	0.98939		2873.77	0.98787		2873.77	0.98111		2873.77	0.98826		2873.77	0.98815		2873.77	0.9902
	2871.85	0.98946		2871.85	0.98789		2871.85	0.98113		2871.85	0.98819		2871.85	0.98799		2871.85	0.99018
	2869.92	0.98946		2869.92	0.98807		2869.92	0.98132		2869.92	0.9882		2869.92	0.98791		2869.92	0.99022
	2867.99	0.98923		2867.99	0.98837		2867.99	0.98156		2867.99	0.98833		2867.99	0.98801		2867.99	0.99038
	2866.06	0.98913		2866.06	0.98878		2866.06	0.98166		2866.06	0.98862		2866.06	0.98841		2866.06	0.9907
	2864.13	0.98957		2864.13	0.98933		2864.13	0.98185		2864.13	0.989		2864.13	0.98906		2864.13	0.99117
	2862.2	0.99017		2862.2	0.99003		2862.2	0.9822		2862.2	0.98944		2862.2	0.98984		2862.2	0.99175
	2860.27	0.9905		2860.27	0.99082		2860.27	0.98258		2860.27	0.98996		2860.27	0.99068		2860.27	0.99237
	2858.35	0.99097		2858.35	0.99163		2858.35	0.98319		2858.35	0.99058		2858.35	0.99151		2858.35	0.99297
	2856.42	0.99195		2856.42	0.99236		2856.42	0.98411		2856.42	0.99117		2856.42	0.99225		2856.42	0.99348
	2854.49	0.99334		2854.49	0.99294		2854.49	0.98532		2854.49	0.99163		2854.49	0.99289		2854.49	0.9939
	2852.56	0.99499		2852.56	0.9934		2852.56	0.98699		2852.56	0.99197		2852.56	0.99342		2852.56	0.99422
	2850.63	0.99629		2850.63	0.99376		2850.63	0.98861		2850.63	0.99223		2850.63	0.99385		2850.63	0.99446
	2848.7	0.99643		2848.7	0.99402		2848.7	0.98901		2848.7	0.99246		2848.7	0.99417		2848.7	0.99464
	2846.77	0.99552		2846.77	0.99414		2846.77	0.988		2846.77	0.99264		2846.77	0.99436		2846.77	0.99473
	2844.84	0.99434		2844.84	0.99412		2844.84	0.98665		2844.84	0.9927		2844.84	0.99439		2844.84	0.99472
	2842.92	0.99334		2842.92	0.994		2842.92	0.98575		2842.92	0.99266		2842.92	0.99428		2842.92	0.99462
	2840.99	0.99255		2840.99	0.9938		2840.99	0.9852		2840.99	0.99258		2840.99	0.99406		2840.99	0.99448
	2839.06	0.9921		2839.06	0.99345		2839.06	0.98487		2839.06	0.99242		2839.06	0.99369		2839.06	0.99427
	2837.13	0.99214		2837.13	0.99291		2837.13	0.98475		2837.13	0.99211		2837.13	0.99319		2837.13	0.99395
	2835.2	0.9924		2835.2	0.99232		2835.2	0.98476		2835.2	0.9917		2835.2	0.99264		2835.2	0.99357
	2833.27	0.99252		2833.27	0.99182		2833.27	0.98492		2833.27	0.9913		2833.27	0.99216		2833.27	0.9932
	2831.34	0.99255		2831.34	0.99143		2831.34	0.98509		2831.34	0.991		2831.34	0.9918		2831.34	0.9929
	2829.41	0.99259		2829.41	0.99118		2829.41	0.98511		2829.41	0.99086		2829.41	0.9916		2829.41	0.99276
	2827.49	0.99246		2827.49	0.99109		2827.49	0.98502		2827.49	0.99087		2827.49	0.99155		2827.49	0.99278
	2825.56	0.99233		2825.56	0.99112		2825.56	0.98498		2825.56	0.99093		2825.56	0.99157		2825.56	0.99283
	2823.63	0.99246		2823.63	0.99113		2823.63	0.985		2823.63	0.99096		2823.63	0.99156		2823.63	0.99278
	2821.7	0.99265		2821.7	0.99105		2821.7	0.98494		2821.7	0.99097		2821.7	0.99153		2821.7	0.9926
	2819.77	0.99261		2819.77	0.99091		2819.77	0.98485		2819.77	0.99094		2819.77	0.99151		2819.77	0.99235
	2817.84	0.9924		2817.84	0.9908		2817.84	0.98488		2817.84	0.99089		2817.84	0.99155		2817.84	0.99214
	2815.91	0.99226		2815.91	0.9908		2815.91	0.98508		2815.91	0.99086		2815.91	0.99161		2815.91	0.99204
	2813.98	0.99226		2813.98	0.99088		2813.98	0.98527		2813.98	0.99088		2813.98	0.99167		2813.98	0.99203
	2812.06	0.99224		2812.06	0.99095		2812.06	0.98531		2812.06	0.99089		2812.06	0.9917		2812.06	0.99202
	2810.13	0.99219		2810.13	0.991		2810.13	0.98532		2810.13	0.9909		2810.13	0.99176		2810.13	0.99208
	2808.2	0.99221		2808.2	0.99105		2808.2	0.98547		2808.2	0.99093		2808.2	0.99188		2808.2	0.99221
	2806.27	0.99228		2806.27	0.99112		2806.27	0.98569		2806.27	0.99093		2806.27	0.99204		2806.27	0.99235
	2804.34	0.99229		2804.34	0.99117		2804.34	0.98583		2804.34	0.99087		2804.34	0.99215		2804.34	0.99247
	2802.41	0.99226		2802.41	0.99117		2802.41	0.98588		2802.41	0.99079		2802.41	0.99215		2802.41	0.99259
	2800.48	0.99233		2800.48	0.99112		2800.48	0.986		2800.48	0.99075		2800.48	0.99213		2800.48	0.99274
	2798.56	0.99255		2798.56	0.99107		2798.56	0.98617		2798.56	0.99075		2798.56	0.99211		2798.56	0.99286
	2796.63	0.99267		2796.63	0.99107		2796.63	0.9862		2796.63	0.99076		2796.63	0.99208		2796.63	0.99292
	2794.7	0.9925		2794.7	0.99119		2794.7	0.98616		2794.7	0.99078		2794.7	0.99205		2794.7	0.993
	2792.77	0.99248		2792.77	0.99138		2792.77	0.9863		2792.77	0.99084		2792.77	0.99207		2792.77	0.99314
	2790.84	0.99274		2790.84	0.99154		2790.84	0.98644		2790.84	0.99093		2790.84	0.9921		2790.84	0.99328
	2788.91	0.99289		2788.91	0.99162		2788.91	0.98648		2788.91	0.99101		2788.91	0.99211		2788.91	0.99332
	2786.98	0.99292		2786.98	0.99163		2786.98	0.98667		2786.98	0.99104		2786.98	0.99215		2786.98	0.99325
	2785.05	0.99304		2785.05	0.99164		2785.05	0.98705		2785.05	0.99106		2785.05	0.99222		2785.05	0.99317
	2783.13	0.99314		2783.13	0.99171		2783.13	0.98726		2783.13	0.99116		2783.13	0.99231		2783.13	0.99313
	2781.2	0.99307		2781.2	0.99189		2781.2	0.9872		2781.2	0.99136		2781.2	0.99243		2781.2	0.99316
	2779.27	0.99291		2779.27	0.99214		2779.27	0.987		2779.27	0.9916		2779.27	0.99256		2779.27	0.99322
	2777.34	0.99285		2777.34	0.99232		2777.34	0.9868		2777.34	0.99177		2777.34	0.99263		2777.34	0.99323
	2775.41	0.9929		2775.41	0.99234		2775.41	0.98677		2775.41	0.99183		2775.41	0.99263		2775.41	0.99317
	2773.48	0.99299		2773.48	0.99227		2773.48	0.98684		2773.48	0.99182		2773.48	0.99262		2773.48	0.99309
	2771.55	0.99317		2771.55	0.99223		2771.55	0.98692		2771.55	0.99178		2771.55	0.99265		2771.55	0.99307
	2769.62	0.99334		2769.62	0.9922		2769.62	0.98713		2769.62	0.99173		2769.62	0.99271		2769.62	0.99309
	2767.7	0.99329		2767.7	0.99216		2767.7	0.9873		2767.7	0.99165		2767.7	0.99276		2767.7	0.99312
	2765.77	0.99295		2765.77	0.99205		2765.77	0.9871		2765.77	0.99152		2765.77	0.99273		2765.77	0.99314
	2763.84	0.99275		2763.84	0.99196		2763.84	0.98682		2763.84	0.99139		2763.84	0.99261		2763.84	0.99315
	2761.91	0.99302		2761.91	0.99193		2761.91	0.98694		2761.91	0.99134		2761.91	0.99248		2761.91	0.99315
	2759.98	0.99341		2759.98	0.99191		2759.98	0.98734		2759.98	0.99131		2759.98	0.99241		2759.98	0.99315
	2758.05	0.99334		2758.05	0.99189		2758.05	0.98755		2758.05	0.99123		2758.05	0.99234		2758.05	0.99315
	2756.12	0.99296		2756.12	0.99194		2756.12	0.98737		2756.12	0.99114		2756.12	0.99231		2756.12	0.9932
	2754.19	0.99284		2754.19	0.99203		2754.19	0.98718		2754.19	0.99109		2754.19	0.99236		2754.19	0.9933
	2752.27	0.99303		2752.27	0.99208		2752.27	0.98731		2752.27	0.99105		2752.27	0.99244		2752.27	0.99334
	2750.34	0.99315		2750.34	0.99207		2750.34	0.98764		2750.34	0.99101		2750.34	0.99249		2750.34	0.99331
	2748.41	0.99318		2748.41	0.99208		2748.41	0.98782		2748.41	0.99102		2748.41	0.99256		2748.41	0.9933
	2746.48	0.99328		2746.48	0.99213		2746.48	0.98769		2746.48	0.99107		2746.48	0.99261		2746.48	0.99333
	2744.55	0.99343		2744.55	0.99216		2744.55	0.98758		2744.55	0.99114		2744.55	0.99258		2744.55	0.99335
	2742.62	0.99337		2742.62	0.99213		2742.62	0.98773		2742.62	0.9912		2742.62	0.9925		2742.62	0.99333
	2740.69	0.99306		2740.69	0.99207		2740.69	0.98794		2740.69	0.99125		2740.69	0.99245		2740.69	0.99329
	2738.77	0.99296		2738.77	0.99197		2738.77	0.98804		2738.77	0.99127		2738.77	0.99241		2738.77	0.99323
	2736.84	0.99314		2736.84	0.99186		2736.84	0.98816		2736.84	0.99129		2736.84	0.99239		2736.84	0.99321
	2734.91	0.99331		2734.91	0.99183		2734.91	0.98837		2734.91	0.99136		2734.91	0.99245		2734.91	0.99325
	2732.98	0.99338		2732.98	0.99187		2732.98	0.98849		2732.98	0.99149		2732.98	0.9926		2732.98	0.99337
	2731.05	0.9934		2731.05	0.99194		2731.05	0.98849		2731.05	0.99165		2731.05	0.99275		2731.05	0.99353
	2729.12	0.99339		2729.12	0.99205		2729.12	0.98865		2729.12	0.99178		2729.12	0.99285		2729.12	0.99365
	2727.19	0.99327		2727.19	0.99223		2727.19	0.98887		2727.19	0.99181		2727.19	0.99291		2727.19	0.9937
	2725.26	0.99291		2725.26	0.99242		2725.26	0.98881		2725.26	0.99178		2725.26	0.99291		2725.26	0.99369
	2723.34	0.99254		2723.34	0.99252		2723.34	0.98842		2723.34	0.99174		2723.34	0.99287		2723.34	0.99367
	2721.41	0.99251		2721.41	0.9925		2721.41	0.98808		2721.41	0.99166		2721.41	0.99282		2721.41	0.99362
	2719.48	0.99266		2719.48	0.99243		2719.48	0.98818		2719.48	0.99152		2719.48	0.99273		2719.48	0.99352
	2717.55	0.99276		2717.55	0.99239		2717.55	0.98847		2717.55	0.99137		2717.55	0.99264		2717.55	0.99339
	2715.62	0.99272		2715.62	0.99238		2715.62	0.98856		2715.62	0.99123		2715.62	0.9926		2715.62	0.99324
	2713.69	0.99253		2713.69	0.99234		2713.69	0.98836		2713.69	0.99109		2713.69	0.99258		2713.69	0.99307
	2711.76	0.99236		2711.76	0.99226		2711.76	0.98806		2711.76	0.99092		2711.76	0.99252		2711.76	0.99293
	2709.83	0.99243		2709.83	0.99219		2709.83	0.9881		2709.83	0.9908		2709.83	0.99245		2709.83	0.99288
	2707.91	0.9926		2707.91	0.99211		2707.91	0.98851		2707.91	0.99076		2707.91	0.99236		2707.91	0.99287
	2705.98	0.99269		2705.98	0.99196		2705.98	0.98884		2705.98	0.99078		2705.98	0.9922		2705.98	0.99281
	2704.05	0.99278		2704.05	0.9918		2704.05	0.98892		2704.05	0.99081		2704.05	0.99198		2704.05	0.99274
	2702.12	0.99293		2702.12	0.99174		2702.12	0.98888		2702.12	0.99088		2702.12	0.99186		2702.12	0.99275
	2700.19	0.99298		2700.19	0.99181		2700.19	0.9889		2700.19	0.99105		2700.19	0.99191		2700.19	0.9929
	2698.26	0.99287		2698.26	0.99194		2698.26	0.98905		2698.26	0.99136		2698.26	0.99208		2698.26	0.99317
	2696.33	0.99273		2696.33	0.99208		2696.33	0.98926		2696.33	0.99174		2696.33	0.99232		2696.33	0.99348
	2694.4	0.99275		2694.4	0.99215		2694.4	0.98934		2694.4	0.99208		2694.4	0.99252		2694.4	0.99375
	2692.48	0.99291		2692.48	0.99217		2692.48	0.98922		2692.48	0.9923		2692.48	0.99262		2692.48	0.9939
	2690.55	0.99305		2690.55	0.99222		2690.55	0.98908		2690.55	0.99241		2690.55	0.99268		2690.55	0.99391
	2688.62	0.99316		2688.62	0.99228		2688.62	0.98918		2688.62	0.99242		2688.62	0.99275		2688.62	0.99387
	2686.69	0.99318		2686.69	0.99229		2686.69	0.9894		2686.69	0.99236		2686.69	0.99279		2686.69	0.99381
	2684.76	0.99311		2684.76	0.99223		2684.76	0.98948		2684.76	0.99223		2684.76	0.99277		2684.76	0.99371
	2682.83	0.99311		2682.83	0.9921		2682.83	0.98943		2682.83	0.99202		2682.83	0.99273		2682.83	0.99354
	2680.9	0.99331		2680.9	0.99196		2680.9	0.98955		2680.9	0.9918		2680.9	0.99264		2680.9	0.99336
	2678.98	0.99361		2678.98	0.99186		2678.98	0.98994		2678.98	0.99162		2678.98	0.99256		2678.98	0.99321
	2677.05	0.99376		2677.05	0.99181		2677.05	0.99014		2677.05	0.99151		2677.05	0.99252		2677.05	0.99313
	2675.12	0.99363		2675.12	0.99174		2675.12	0.98986		2675.12	0.99142		2675.12	0.99247		2675.12	0.99306
	2673.19	0.99347		2673.19	0.99164		2673.19	0.98963		2673.19	0.99132		2673.19	0.99236		2673.19	0.99297
	2671.26	0.99353		2671.26	0.99158		2671.26	0.9898		2671.26	0.9913		2671.26	0.99225		2671.26	0.99288
	2669.33	0.9935		2669.33	0.99158		2669.33	0.98992		2669.33	0.99137		2669.33	0.99212		2669.33	0.99278
	2667.4	0.99315		2667.4	0.99157		2667.4	0.98983		2667.4	0.99138		2667.4	0.99192		2667.4	0.99261
	2665.47	0.99294		2665.47	0.99157		2665.47	0.98984		2665.47	0.99128		2665.47	0.99172		2665.47	0.99248
	2663.55	0.99312		2663.55	0.9917		2663.55	0.98999		2663.55	0.99119		2663.55	0.99167		2663.55	0.99248
	2661.62	0.99327		2661.62	0.99192		2661.62	0.99008		2661.62	0.99121		2661.62	0.99176		2661.62	0.99257
	2659.69	0.99313		2659.69	0.99211		2659.69	0.99003		2659.69	0.99127		2659.69	0.99186		2659.69	0.99265
	2657.76	0.99288		2657.76	0.99217		2657.76	0.98979		2657.76	0.99126		2657.76	0.99187		2657.76	0.99261
	2655.83	0.99271		2655.83	0.99213		2655.83	0.98956		2655.83	0.99117		2655.83	0.99182		2655.83	0.99247
	2653.9	0.99269		2653.9	0.99211		2653.9	0.98957		2653.9	0.99106		2653.9	0.99177		2653.9	0.99229
	2651.97	0.99286		2651.97	0.99212		2651.97	0.9898		2651.97	0.99095		2651.97	0.9918		2651.97	0.99214
	2650.04	0.99301		2650.04	0.99216		2650.04	0.99007		2650.04	0.99086		2650.04	0.99186		2650.04	0.99206
	2648.12	0.993		2648.12	0.9922		2648.12	0.99039		2648.12	0.9908		2648.12	0.99192		2648.12	0.99204
	2646.19	0.99313		2646.19	0.99219		2646.19	0.99088		2646.19	0.99072		2646.19	0.99195		2646.19	0.99204
	2644.26	0.99354		2644.26	0.99213		2644.26	0.9913		2644.26	0.99062		2644.26	0.99196		2644.26	0.99207
	2642.33	0.99373		2642.33	0.99206		2642.33	0.99144		2642.33	0.99059		2642.33	0.99196		2642.33	0.99216
	2640.4	0.99345		2640.4	0.99208		2640.4	0.99127		2640.4	0.99069		2640.4	0.99202		2640.4	0.99234
	2638.47	0.99308		2638.47	0.99215		2638.47	0.99088		2638.47	0.99089		2638.47	0.99212		2638.47	0.9926
	2636.54	0.99289		2636.54	0.99217		2636.54	0.99058		2636.54	0.99102		2636.54	0.99216		2636.54	0.99283
	2634.61	0.99284		2634.61	0.99212		2634.61	0.99057		2634.61	0.99104		2634.61	0.99214		2634.61	0.993
	2632.69	0.9929		2632.69	0.9921		2632.69	0.99076		2632.69	0.99104		2632.69	0.99213		2632.69	0.99315
	2630.76	0.99305		2630.76	0.99209		2630.76	0.99097		2630.76	0.99104		2630.76	0.99208		2630.76	0.99325
	2628.83	0.99319		2628.83	0.99205		2628.83	0.99111		2628.83	0.991		2628.83	0.992		2628.83	0.99331
	2626.9	0.99344		2626.9	0.99201		2626.9	0.99116		2626.9	0.99092		2626.9	0.99195		2626.9	0.99339
	2624.97	0.99375		2624.97	0.99202		2624.97	0.99122		2624.97	0.99088		2624.97	0.99195		2624.97	0.99349
	2623.04	0.99391		2623.04	0.99205		2623.04	0.99128		2623.04	0.99095		2623.04	0.992		2623.04	0.99355
	2621.11	0.99391		2621.11	0.99207		2621.11	0.99127		2621.11	0.99106		2621.11	0.99208		2621.11	0.99361
	2619.19	0.99385		2619.19	0.99208		2619.19	0.99122		2619.19	0.99116		2619.19	0.99214		2619.19	0.99367
	2617.26	0.99378		2617.26	0.99208		2617.26	0.99119		2617.26	0.99128		2617.26	0.99219		2617.26	0.99372
	2615.33	0.99366		2615.33	0.99207		2615.33	0.99117		2615.33	0.99141		2615.33	0.99224		2615.33	0.99373
	2613.4	0.99343		2613.4	0.99207		2613.4	0.99111		2613.4	0.99155		2613.4	0.9923		2613.4	0.99369
	2611.47	0.99312		2611.47	0.99207		2611.47	0.991		2611.47	0.99168		2611.47	0.99233		2611.47	0.99363
	2609.54	0.99295		2609.54	0.99209		2609.54	0.99095		2609.54	0.99176		2609.54	0.99236		2609.54	0.9936
	2607.61	0.99313		2607.61	0.99212		2607.61	0.99097		2607.61	0.99181		2607.61	0.99242		2607.61	0.99361
	2605.68	0.99342		2605.68	0.99215		2605.68	0.99098		2605.68	0.9919		2605.68	0.99251		2605.68	0.99364
	2603.76	0.99357		2603.76	0.99219		2603.76	0.9911		2603.76	0.99206		2603.76	0.99262		2603.76	0.99368
	2601.83	0.99358		2601.83	0.99226		2601.83	0.99126		2601.83	0.99224		2601.83	0.99274		2601.83	0.99375
	2599.9	0.99348		2599.9	0.99233		2599.9	0.99111		2599.9	0.99229		2599.9	0.99279		2599.9	0.9938
	2597.97	0.99327		2597.97	0.99232		2597.97	0.99077		2597.97	0.99216		2597.97	0.99276		2597.97	0.99379
	2596.04	0.99309		2596.04	0.99229		2596.04	0.99067		2596.04	0.99192		2596.04	0.99268		2596.04	0.99375
	2594.11	0.99313		2594.11	0.99226		2594.11	0.99084		2594.11	0.99171		2594.11	0.99255		2594.11	0.99369
	2592.18	0.99344		2592.18	0.99221		2592.18	0.9911		2592.18	0.99154		2592.18	0.99237		2592.18	0.99363
	2590.25	0.99367		2590.25	0.99213		2590.25	0.99126		2590.25	0.99135		2590.25	0.99221		2590.25	0.99357
	2588.33	0.99359		2588.33	0.99201		2588.33	0.99121		2588.33	0.99117		2588.33	0.9921		2588.33	0.99353
	2586.4	0.99349		2586.4	0.99191		2586.4	0.99109		2586.4	0.99104		2586.4	0.99207		2586.4	0.99352
	2584.47	0.99361		2584.47	0.99185		2584.47	0.991		2584.47	0.99095		2584.47	0.99209		2584.47	0.99357
	2582.54	0.99375		2582.54	0.99181		2582.54	0.99094		2582.54	0.9909		2582.54	0.99211		2582.54	0.99363
	2580.61	0.99381		2580.61	0.99173		2580.61	0.99101		2580.61	0.99088		2580.61	0.99206		2580.61	0.99363
	2578.68	0.99375		2578.68	0.99162		2578.68	0.99116		2578.68	0.99088		2578.68	0.99197		2578.68	0.99354
	2576.75	0.99362		2576.75	0.99146		2576.75	0.9913		2576.75	0.99084		2576.75	0.9919		2576.75	0.99337
	2574.82	0.99352		2574.82	0.99128		2574.82	0.99141		2574.82	0.99074		2574.82	0.99182		2574.82	0.99315
	2572.9	0.99333		2572.9	0.99115		2572.9	0.99134		2572.9	0.99061		2572.9	0.9917		2572.9	0.99293
	2570.97	0.99307		2570.97	0.99105		2570.97	0.99108		2570.97	0.9905		2570.97	0.99156		2570.97	0.99274
	2569.04	0.993		2569.04	0.99095		2569.04	0.99098		2569.04	0.99047		2569.04	0.9915		2569.04	0.9926
	2567.11	0.99316		2567.11	0.99082		2567.11	0.99117		2567.11	0.99053		2567.11	0.99155		2567.11	0.9925
	2565.18	0.99322		2565.18	0.99073		2565.18	0.99133		2565.18	0.99062		2565.18	0.99169		2565.18	0.99245
	2563.25	0.99307		2563.25	0.9907		2563.25	0.99122		2563.25	0.99069		2563.25	0.9918		2563.25	0.99243
	2561.32	0.99297		2561.32	0.99067		2561.32	0.99108		2561.32	0.99069		2561.32	0.99181		2561.32	0.99241
	2559.4	0.99305		2559.4	0.9906		2559.4	0.99123		2559.4	0.9906		2559.4	0.9917		2559.4	0.99239
	2557.47	0.99307		2557.47	0.99049		2557.47	0.99157		2557.47	0.99046		2557.47	0.9915		2557.47	0.99235
	2555.54	0.99289		2555.54	0.9904		2555.54	0.99173		2555.54	0.99035		2555.54	0.99132		2555.54	0.99231
	2553.61	0.99276		2553.61	0.99035		2553.61	0.99154		2553.61	0.9903		2553.61	0.99122		2553.61	0.99233
	2551.68	0.99306		2551.68	0.99035		2551.68	0.99138		2551.68	0.99031		2551.68	0.99121		2551.68	0.99239
	2549.75	0.99367		2549.75	0.9904		2549.75	0.99153		2549.75	0.99035		2549.75	0.99124		2549.75	0.99245
	2547.82	0.99385		2547.82	0.99051		2547.82	0.99168		2547.82	0.9904		2547.82	0.99129		2547.82	0.99248
	2545.89	0.99354		2545.89	0.99065		2545.89	0.99164		2545.89	0.99043		2545.89	0.99133		2545.89	0.99249
	2543.97	0.99333		2543.97	0.99079		2543.97	0.99166		2543.97	0.99049		2543.97	0.99137		2543.97	0.99247
	2542.04	0.99327		2542.04	0.99093		2542.04	0.99184		2542.04	0.99061		2542.04	0.99144		2542.04	0.99244
	2540.11	0.99313		2540.11	0.99107		2540.11	0.99194		2540.11	0.99076		2540.11	0.99159		2540.11	0.99245
	2538.18	0.99304		2538.18	0.99123		2538.18	0.99176		2538.18	0.9909		2538.18	0.99178		2538.18	0.99252
	2536.25	0.99316		2536.25	0.9914		2536.25	0.99152		2536.25	0.99105		2536.25	0.99196		2536.25	0.99261
	2534.32	0.99344		2534.32	0.99157		2534.32	0.99162		2534.32	0.99123		2534.32	0.9921		2534.32	0.99266
	2532.39	0.99369		2532.39	0.9917		2532.39	0.99193		2532.39	0.99144		2532.39	0.9922		2532.39	0.99268
	2530.46	0.99376		2530.46	0.99174		2530.46	0.99204		2530.46	0.99161		2530.46	0.9923		2530.46	0.99273
	2528.54	0.99363		2528.54	0.99172		2528.54	0.99199		2528.54	0.99166		2528.54	0.9924		2528.54	0.99276
	2526.61	0.99345		2526.61	0.99168		2526.61	0.99199		2526.61	0.9916		2526.61	0.99244		2526.61	0.99274
	2524.68	0.9933		2524.68	0.99163		2524.68	0.99201		2524.68	0.99149		2524.68	0.99237		2524.68	0.99269
	2522.75	0.99323		2522.75	0.99151		2522.75	0.992		2522.75	0.99134		2522.75	0.99221		2522.75	0.99264
	2520.82	0.99326		2520.82	0.99136		2520.82	0.99196		2520.82	0.99118		2520.82	0.99201		2520.82	0.99259
	2518.89	0.99328		2518.89	0.99123		2518.89	0.99173		2518.89	0.99107		2518.89	0.99183		2518.89	0.99256
	2516.96	0.99327		2516.96	0.99114		2516.96	0.99144		2516.96	0.99101		2516.96	0.99167		2516.96	0.99256
	2515.04	0.99329		2515.04	0.99112		2515.04	0.99145		2515.04	0.99099		2515.04	0.99154		2515.04	0.99259
	2513.11	0.9933		2513.11	0.9912		2513.11	0.99166		2513.11	0.99096		2513.11	0.99142		2513.11	0.99258
	2511.18	0.9933		2511.18	0.99136		2511.18	0.99176		2511.18	0.99089		2511.18	0.99133		2511.18	0.99252
	2509.25	0.99329		2509.25	0.99153		2509.25	0.99181		2509.25	0.99079		2509.25	0.99127		2509.25	0.99247
	2507.32	0.99327		2507.32	0.99166		2507.32	0.99201		2507.32	0.99069		2507.32	0.99123		2507.32	0.99249
	2505.39	0.99342		2505.39	0.99175		2505.39	0.99234		2505.39	0.99064		2505.39	0.99124		2505.39	0.99256
	2503.46	0.99372		2503.46	0.99181		2503.46	0.99263		2503.46	0.99069		2503.46	0.99133		2503.46	0.99265
	2501.53	0.99377		2501.53	0.99182		2501.53	0.99262		2501.53	0.99082		2501.53	0.99147		2501.53	0.99275
	2499.61	0.99357		2499.61	0.99181		2499.61	0.99237		2499.61	0.991		2499.61	0.99161		2499.61	0.99287
	2497.68	0.99345		2497.68	0.99178		2497.68	0.99211		2497.68	0.9912		2497.68	0.99174		2497.68	0.99297
	2495.75	0.99335		2495.75	0.99179		2495.75	0.99183		2495.75	0.9914		2495.75	0.99184		2495.75	0.99308
	2493.82	0.9932		2493.82	0.99181		2493.82	0.99167		2493.82	0.99156		2493.82	0.99191		2493.82	0.99319
	2491.89	0.9932		2491.89	0.99179		2491.89	0.9918		2491.89	0.9916		2491.89	0.99193		2491.89	0.99327
	2489.96	0.99339		2489.96	0.99177		2489.96	0.99207		2489.96	0.99157		2489.96	0.99192		2489.96	0.99327
	2488.03	0.99368		2488.03	0.99178		2488.03	0.99234		2488.03	0.99157		2488.03	0.99188		2488.03	0.99323
	2486.1	0.99389		2486.1	0.99178		2486.1	0.99245		2486.1	0.99161		2486.1	0.99182		2486.1	0.9932
	2484.18	0.99382		2484.18	0.99171		2484.18	0.99223		2484.18	0.99165		2484.18	0.99176		2484.18	0.99318
	2482.25	0.99354		2482.25	0.99161		2482.25	0.99199		2482.25	0.99168		2482.25	0.9917		2482.25	0.99316
	2480.32	0.99331		2480.32	0.99151		2480.32	0.99208		2480.32	0.99168		2480.32	0.99162		2480.32	0.99312
	2478.39	0.99327		2478.39	0.99141		2478.39	0.99225		2478.39	0.99159		2478.39	0.99157		2478.39	0.99304
	2476.46	0.99343		2476.46	0.99133		2476.46	0.99229		2476.46	0.99145		2476.46	0.99154		2476.46	0.99293
	2474.53	0.99364		2474.53	0.99127		2474.53	0.99225		2474.53	0.99132		2474.53	0.99149		2474.53	0.99281
	2472.6	0.99365		2472.6	0.99121		2472.6	0.99205		2472.6	0.99121		2472.6	0.99143		2472.6	0.99272
	2470.67	0.99355		2470.67	0.9911		2470.67	0.99181		2470.67	0.99109		2470.67	0.99139		2470.67	0.99268
	2468.75	0.99356		2468.75	0.99094		2468.75	0.99174		2468.75	0.99093		2468.75	0.99133		2468.75	0.99262
	2466.82	0.9935		2466.82	0.99077		2466.82	0.99167		2466.82	0.99072		2466.82	0.99127		2466.82	0.99248
	2464.89	0.99321		2464.89	0.99061		2464.89	0.99144		2464.89	0.99056		2464.89	0.99128		2464.89	0.99232
	2462.96	0.99296		2462.96	0.9905		2462.96	0.99124		2462.96	0.9905		2462.96	0.99134		2462.96	0.9922
	2461.03	0.99309		2461.03	0.99042		2461.03	0.99131		2461.03	0.99048		2461.03	0.9914		2461.03	0.99216
	2459.1	0.99348		2459.1	0.99041		2459.1	0.99162		2459.1	0.99047		2459.1	0.99146		2459.1	0.99219
	2457.17	0.99367		2457.17	0.99048		2457.17	0.99186		2457.17	0.9905		2457.17	0.99152		2457.17	0.99227
	2455.25	0.99361		2455.25	0.99059		2455.25	0.99189		2455.25	0.9906		2455.25	0.9916		2455.25	0.99238
	2453.32	0.99357		2453.32	0.99072		2453.32	0.99185		2453.32	0.99074		2453.32	0.99172		2453.32	0.99252
	2451.39	0.99368		2451.39	0.99092		2451.39	0.99193		2451.39	0.99093		2451.39	0.99192		2451.39	0.99268
	2449.46	0.99377		2449.46	0.99114		2449.46	0.99206		2449.46	0.99112		2449.46	0.99218		2449.46	0.99289
	2447.53	0.99375		2447.53	0.99131		2447.53	0.99222		2447.53	0.99126		2447.53	0.99244		2447.53	0.99311
	2445.6	0.99369		2445.6	0.99141		2445.6	0.99233		2445.6	0.99137		2445.6	0.99266		2445.6	0.99331
	2443.67	0.99365		2443.67	0.9915		2443.67	0.99228		2443.67	0.99145		2443.67	0.99283		2443.67	0.99346
	2441.74	0.99372		2441.74	0.99162		2441.74	0.99223		2441.74	0.99148		2441.74	0.99294		2441.74	0.99355
	2439.82	0.99381		2439.82	0.99174		2439.82	0.99235		2439.82	0.99152		2439.82	0.99301		2439.82	0.99358
	2437.89	0.9938		2437.89	0.99183		2437.89	0.99238		2437.89	0.99158		2437.89	0.993		2437.89	0.99354
	2435.96	0.99381		2435.96	0.99186		2435.96	0.99226		2435.96	0.99162		2435.96	0.9929		2435.96	0.99347
	2434.03	0.99395		2434.03	0.99185		2434.03	0.99225		2434.03	0.99159		2434.03	0.99279		2434.03	0.99336
	2432.1	0.99416		2432.1	0.99177		2432.1	0.99242		2432.1	0.99151		2432.1	0.9927		2432.1	0.99321
	2430.17	0.9943		2430.17	0.99164		2430.17	0.99262		2430.17	0.99139		2430.17	0.99259		2430.17	0.99305
	2428.24	0.99429		2428.24	0.99149		2428.24	0.99271		2428.24	0.99127		2428.24	0.9925		2428.24	0.99289
	2426.31	0.99421		2426.31	0.99136		2426.31	0.99258		2426.31	0.99117		2426.31	0.99241		2426.31	0.99276
	2424.39	0.99417		2424.39	0.99122		2424.39	0.99239		2424.39	0.99108		2424.39	0.99224		2424.39	0.99265
	2422.46	0.99425		2422.46	0.99107		2422.46	0.99247		2422.46	0.99099		2422.46	0.99197		2422.46	0.99254
	2420.53	0.9943		2420.53	0.99098		2420.53	0.99276		2420.53	0.99093		2420.53	0.99168		2420.53	0.99245
	2418.6	0.99409		2418.6	0.99098		2418.6	0.99276		2418.6	0.99094		2418.6	0.99145		2418.6	0.99241
	2416.67	0.99382		2416.67	0.99103		2416.67	0.99246		2416.67	0.991		2416.67	0.99134		2416.67	0.99242
	2414.74	0.99378		2414.74	0.9911		2414.74	0.9922		2414.74	0.99109		2414.74	0.99136		2414.74	0.99247
	2412.81	0.99395		2412.81	0.99119		2412.81	0.99209		2412.81	0.99117		2412.81	0.9914		2412.81	0.99254
	2410.88	0.99414		2410.88	0.99127		2410.88	0.99217		2410.88	0.99124		2410.88	0.99141		2410.88	0.99262
	2408.96	0.99424		2408.96	0.99135		2408.96	0.99228		2408.96	0.99128		2408.96	0.99138		2408.96	0.99269
	2407.03	0.99418		2407.03	0.99148		2407.03	0.99222		2407.03	0.99135		2407.03	0.99138		2407.03	0.99278
	2405.1	0.99407		2405.1	0.99171		2405.1	0.99213		2405.1	0.99147		2405.1	0.99146		2405.1	0.99289
	2403.17	0.99418		2403.17	0.99202		2403.17	0.99227		2403.17	0.99166		2403.17	0.99165		2403.17	0.99303
	2401.24	0.99442		2401.24	0.99229		2401.24	0.99245		2401.24	0.99186		2401.24	0.99189		2401.24	0.99313
	2399.31	0.99441		2399.31	0.99238		2399.31	0.99244		2399.31	0.99193		2399.31	0.99205		2399.31	0.99309
	2397.38	0.99426		2397.38	0.99224		2397.38	0.99237		2397.38	0.99179		2397.38	0.99204		2397.38	0.99291
	2395.46	0.99421		2395.46	0.99188		2395.46	0.99234		2395.46	0.99151		2395.46	0.99189		2395.46	0.99262
	2393.53	0.99422		2393.53	0.9913		2393.53	0.99221		2393.53	0.99113		2393.53	0.99165		2393.53	0.99225
	2391.6	0.99405		2391.6	0.99047		2391.6	0.99194		2391.6	0.99056		2391.6	0.99128		2391.6	0.99181
	2389.67	0.99364		2389.67	0.98944		2389.67	0.99176		2389.67	0.98977		2389.67	0.99066		2389.67	0.9912
	2387.74	0.993		2387.74	0.98836		2387.74	0.99174		2387.74	0.9888		2387.74	0.98978		2387.74	0.99041
	2385.81	0.99201		2385.81	0.98737		2385.81	0.99142		2385.81	0.98778		2385.81	0.9888		2385.81	0.98948
	2383.88	0.99071		2383.88	0.98651		2383.88	0.99044		2383.88	0.98676		2383.88	0.98786		2383.88	0.98857
	2381.95	0.98939		2381.95	0.9857		2381.95	0.989		2381.95	0.9858		2381.95	0.98694		2381.95	0.98782
	2380.03	0.98829		2380.03	0.98494		2380.03	0.98759		2380.03	0.98501		2380.03	0.98599		2380.03	0.98728
	2378.1	0.98746		2378.1	0.98427		2378.1	0.98656		2378.1	0.98445		2378.1	0.98507		2378.1	0.98686
	2376.17	0.98699		2376.17	0.98364		2376.17	0.98603		2376.17	0.98409		2376.17	0.98426		2376.17	0.98652
	2374.24	0.98664		2374.24	0.98298		2374.24	0.98573		2374.24	0.98381		2374.24	0.98361		2374.24	0.98624
	2372.31	0.98593		2372.31	0.98227		2372.31	0.98526		2372.31	0.98346		2372.31	0.98308		2372.31	0.98597
	2370.38	0.9853		2370.38	0.98157		2370.38	0.98489		2370.38	0.98301		2370.38	0.98258		2370.38	0.98563
	2368.45	0.9853		2368.45	0.98099		2368.45	0.98521		2368.45	0.98252		2368.45	0.9822		2368.45	0.98518
	2366.52	0.98516		2366.52	0.98062		2366.52	0.98582		2366.52	0.98208		2366.52	0.98211		2366.52	0.98473
	2364.6	0.98451		2364.6	0.98043		2364.6	0.98548		2364.6	0.98172		2364.6	0.98232		2364.6	0.98437
	2362.67	0.98357		2362.67	0.98028		2362.67	0.98404		2362.67	0.98142		2362.67	0.98255		2362.67	0.98405
	2360.74	0.98257		2360.74	0.98002		2360.74	0.98273		2360.74	0.98106		2360.74	0.98253		2360.74	0.9836
	2358.81	0.98244		2358.81	0.97967		2358.81	0.98221		2358.81	0.98065		2358.81	0.98225		2358.81	0.98305
	2356.88	0.98358		2356.88	0.97937		2356.88	0.98224		2356.88	0.9803		2356.88	0.98193		2356.88	0.98262
	2354.95	0.98504		2354.95	0.97919		2354.95	0.98276		2354.95	0.98005		2354.95	0.98173		2354.95	0.98243
	2353.02	0.9843		2353.02	0.97926		2353.02	0.98363		2353.02	0.97985		2353.02	0.98172		2353.02	0.98242
	2351.09	0.98039		2351.09	0.97967		2351.09	0.98444		2351.09	0.97977		2351.09	0.98192		2351.09	0.98255
	2349.17	0.97846		2349.17	0.98044		2349.17	0.98499		2349.17	0.97989		2349.17	0.98233		2349.17	0.9828
	2347.24	0.98192		2347.24	0.9814		2347.24	0.98531		2347.24	0.98024		2347.24	0.98282		2347.24	0.98317
	2345.31	0.98634		2345.31	0.98233		2345.31	0.98527		2345.31	0.98078		2345.31	0.98321		2345.31	0.98369
	2343.38	0.98699		2343.38	0.98321		2343.38	0.98474		2343.38	0.98144		2343.38	0.98348		2343.38	0.98436
	2341.45	0.98607		2341.45	0.98407		2341.45	0.98415		2341.45	0.98213		2341.45	0.98375		2341.45	0.98506
	2339.52	0.98555		2339.52	0.98483		2339.52	0.98413		2339.52	0.98274		2339.52	0.9841		2339.52	0.98566
	2337.59	0.98525		2337.59	0.98529		2337.59	0.98475		2337.59	0.98324		2337.59	0.98445		2337.59	0.9861
	2335.67	0.98525		2335.67	0.98539		2335.67	0.98541		2335.67	0.98354		2335.67	0.9847		2335.67	0.98635
	2333.74	0.98535		2333.74	0.98521		2333.74	0.98546		2333.74	0.98352		2333.74	0.98472		2333.74	0.98632
	2331.81	0.98533		2331.81	0.98484		2331.81	0.98502		2331.81	0.98319		2331.81	0.98452		2331.81	0.98597
	2329.88	0.98517		2329.88	0.98436		2329.88	0.98474		2329.88	0.98263		2329.88	0.98428		2329.88	0.98536
	2327.95	0.98485		2327.95	0.98375		2327.95	0.9849		2327.95	0.98198		2327.95	0.98407		2327.95	0.98465
	2326.02	0.98474		2326.02	0.98298		2326.02	0.98521		2326.02	0.98135		2326.02	0.98374		2326.02	0.98391
	2324.09	0.98502		2324.09	0.98204		2324.09	0.98513		2324.09	0.98078		2324.09	0.98312		2324.09	0.98313
	2322.16	0.9855		2322.16	0.98108		2322.16	0.98477		2322.16	0.98029		2322.16	0.98231		2322.16	0.98234
	2320.24	0.98583		2320.24	0.98032		2320.24	0.98494		2320.24	0.97993		2320.24	0.98158		2320.24	0.98174
	2318.31	0.98588		2318.31	0.97987		2318.31	0.9857		2318.31	0.97979		2318.31	0.98116		2318.31	0.9815
	2316.38	0.98601		2316.38	0.97977		2316.38	0.98632		2316.38	0.97988		2316.38	0.98114		2316.38	0.98155
	2314.45	0.98655		2314.45	0.98002		2314.45	0.98662		2314.45	0.9802		2314.45	0.98146		2314.45	0.98182
	2312.52	0.98732		2312.52	0.9805		2312.52	0.98689		2312.52	0.98072		2312.52	0.98197		2312.52	0.98222
	2310.59	0.98798		2310.59	0.98105		2310.59	0.98727		2310.59	0.98139		2310.59	0.98244		2310.59	0.98266
	2308.66	0.98846		2308.66	0.98166		2308.66	0.9877		2308.66	0.98217		2308.66	0.9828		2308.66	0.98314
	2306.73	0.98894		2306.73	0.98235		2306.73	0.98816		2306.73	0.98293		2306.73	0.98322		2306.73	0.98372
	2304.81	0.98963		2304.81	0.98318		2304.81	0.98868		2304.81	0.98363		2304.81	0.98384		2304.81	0.98446
	2302.88	0.99054		2302.88	0.9841		2302.88	0.98927		2302.88	0.98429		2302.88	0.98464		2302.88	0.98533
	2300.95	0.99141		2300.95	0.98503		2300.95	0.98994		2300.95	0.98502		2300.95	0.98548		2300.95	0.98626
	2299.02	0.99194		2299.02	0.98593		2299.02	0.99052		2299.02	0.98587		2299.02	0.98629		2299.02	0.98721
	2297.09	0.99217		2297.09	0.98678		2297.09	0.99082		2297.09	0.9867		2297.09	0.98705		2297.09	0.98814
	2295.16	0.99239		2295.16	0.98753		2295.16	0.99098		2295.16	0.98737		2295.16	0.98774		2295.16	0.98899
	2293.23	0.99277		2293.23	0.98816		2293.23	0.99126		2293.23	0.98783		2293.23	0.98833		2293.23	0.98968
	2291.3	0.99314		2291.3	0.98862		2291.3	0.99166		2291.3	0.98818		2291.3	0.98881		2291.3	0.99019
	2289.38	0.99335		2289.38	0.98891		2289.38	0.99201		2289.38	0.9885		2289.38	0.98919		2289.38	0.99055
	2287.45	0.99343		2287.45	0.98908		2287.45	0.99222		2287.45	0.98882		2287.45	0.98949		2287.45	0.99082
	2285.52	0.99346		2285.52	0.98925		2285.52	0.99223		2285.52	0.98913		2285.52	0.98975		2285.52	0.99104
	2283.59	0.99348		2283.59	0.98945		2283.59	0.99217		2283.59	0.9894		2283.59	0.98999		2283.59	0.99122
	2281.66	0.99357		2281.66	0.98968		2281.66	0.99218		2281.66	0.98963		2281.66	0.99026		2281.66	0.99136
	2279.73	0.99375		2279.73	0.98991		2279.73	0.99231		2279.73	0.98987		2279.73	0.99053		2279.73	0.99146
	2277.8	0.99394		2277.8	0.99014		2277.8	0.99246		2277.8	0.99011		2277.8	0.99077		2277.8	0.99153
	2275.88	0.99399		2275.88	0.99034		2275.88	0.99258		2275.88	0.9903		2275.88	0.99093		2275.88	0.99155
	2273.95	0.99388		2273.95	0.99048		2273.95	0.99264		2273.95	0.99043		2273.95	0.99098		2273.95	0.9915
	2272.02	0.99367		2272.02	0.99053		2272.02	0.99263		2272.02	0.99047		2272.02	0.99094		2272.02	0.99138
	2270.09	0.99334		2270.09	0.99048		2270.09	0.99245		2270.09	0.9904		2270.09	0.99082		2270.09	0.99124
	2268.16	0.99286		2268.16	0.99029		2268.16	0.99206		2268.16	0.9902		2268.16	0.9906		2268.16	0.99106
	2266.23	0.99232		2266.23	0.98987		2266.23	0.99157		2266.23	0.98973		2266.23	0.99011		2266.23	0.99069
	2264.3	0.99175		2264.3	0.98896		2264.3	0.99103		2264.3	0.98883		2264.3	0.98905		2264.3	0.98984
	2262.37	0.99109		2262.37	0.98726		2262.37	0.99046		2262.37	0.98721		2262.37	0.98709		2262.37	0.98823
	2260.45	0.99018		2260.45	0.98457		2260.45	0.98993		2260.45	0.9847		2260.45	0.98407		2260.45	0.98566
	2258.52	0.98869		2258.52	0.98091		2258.52	0.98922		2258.52	0.98134		2258.52	0.98002		2258.52	0.98215
	2256.59	0.98642		2256.59	0.97652		2256.59	0.98789		2256.59	0.97736		2256.59	0.97522		2256.59	0.97793
	2254.66	0.98332		2254.66	0.97182		2254.66	0.98585		2254.66	0.9731		2254.66	0.9701		2254.66	0.97339
	2252.73	0.97912		2252.73	0.96729		2252.73	0.98317		2252.73	0.96902		2252.73	0.96517		2252.73	0.96902
	2250.8	0.9734		2250.8	0.96336		2250.8	0.97973		2250.8	0.96549		2250.8	0.96091		2250.8	0.96522
	2248.87	0.96651		2248.87	0.96034		2248.87	0.97557		2248.87	0.96276		2248.87	0.95763		2248.87	0.96229
	2246.94	0.95971		2246.94	0.95836		2246.94	0.97137		2246.94	0.96095		2246.94	0.95548		2246.94	0.96038
	2245.02	0.95455		2245.02	0.95746		2245.02	0.96813		2245.02	0.96014		2245.02	0.95451		2245.02	0.95957
	2243.09	0.95271		2243.09	0.95767		2243.09	0.96706		2243.09	0.96035		2243.09	0.95473		2243.09	0.95984
	2241.16	0.95537		2241.16	0.95894		2241.16	0.96884		2241.16	0.96155		2241.16	0.95608		2241.16	0.96112
	2239.23	0.96202		2239.23	0.96118		2239.23	0.973		2239.23	0.96364		2239.23	0.95847		2239.23	0.96331
	2237.3	0.97055		2237.3	0.96427		2237.3	0.97815		2237.3	0.96649		2237.3	0.96181		2237.3	0.96634
	2235.37	0.9786		2235.37	0.96804		2235.37	0.98302		2235.37	0.96996		2235.37	0.96597		2235.37	0.97005
	2233.44	0.98482		2233.44	0.97231		2233.44	0.98694		2233.44	0.9739		2233.44	0.97073		2233.44	0.97427
	2231.51	0.98899		2231.51	0.9768		2231.51	0.98952		2231.51	0.97805		2231.51	0.97577		2231.51	0.97874
	2229.59	0.9915		2229.59	0.98121		2229.59	0.99084		2229.59	0.98213		2229.59	0.9807		2229.59	0.98313
	2227.66	0.99285		2227.66	0.9852		2227.66	0.9916		2227.66	0.98581		2227.66	0.98511		2227.66	0.98704
	2225.73	0.99343		2225.73	0.98841		2225.73	0.99223		2225.73	0.98877		2225.73	0.98863		2225.73	0.99011
	2223.8	0.9936		2223.8	0.99053		2223.8	0.99268		2223.8	0.99077		2223.8	0.99099		2223.8	0.99212
	2221.87	0.99368		2221.87	0.99154		2221.87	0.99295		2221.87	0.99178		2221.87	0.9922		2221.87	0.99309
	2219.94	0.99379		2219.94	0.99168		2219.94	0.99313		2219.94	0.99199		2219.94	0.99251		2219.94	0.99328
	2218.01	0.99394		2218.01	0.99134		2218.01	0.99306		2218.01	0.99168		2218.01	0.99228		2218.01	0.99303
	2216.09	0.99405		2216.09	0.99086		2216.09	0.99277		2216.09	0.99118		2216.09	0.99186		2216.09	0.99266
	2214.16	0.99408		2214.16	0.99047		2214.16	0.99258		2214.16	0.99078		2214.16	0.99148		2214.16	0.99237
	2212.23	0.99415		2212.23	0.99029		2212.23	0.9927		2212.23	0.99056		2212.23	0.99127		2212.23	0.99219
	2210.3	0.9943		2210.3	0.99029		2210.3	0.99307		2210.3	0.99047		2210.3	0.99119		2210.3	0.99212
	2208.37	0.99453		2208.37	0.99036		2208.37	0.99346		2208.37	0.99045		2208.37	0.99116		2208.37	0.99211
	2206.44	0.99483		2206.44	0.99039		2206.44	0.99367		2206.44	0.99042		2206.44	0.99112		2206.44	0.99213
	2204.51	0.99509		2204.51	0.99037		2204.51	0.99368		2204.51	0.99039		2204.51	0.99105		2204.51	0.99211
	2202.58	0.99504		2202.58	0.9903		2202.58	0.99351		2202.58	0.99037		2202.58	0.99096		2202.58	0.99204
	2200.66	0.99479		2200.66	0.99023		2200.66	0.99323		2200.66	0.99036		2200.66	0.99088		2200.66	0.99196
	2198.73	0.99468		2198.73	0.99019		2198.73	0.99307		2198.73	0.99035		2198.73	0.99083		2198.73	0.99185
	2196.8	0.9946		2196.8	0.99018		2196.8	0.99319		2196.8	0.99037		2196.8	0.99081		2196.8	0.99172
	2194.87	0.99452		2194.87	0.99015		2194.87	0.99346		2194.87	0.99042		2194.87	0.9908		2194.87	0.99158
	2192.94	0.99451		2192.94	0.9901		2192.94	0.99355		2192.94	0.99046		2192.94	0.99076		2192.94	0.99144
	2191.01	0.99448		2191.01	0.99007		2191.01	0.99321		2191.01	0.99053		2191.01	0.9907		2191.01	0.99132
	2189.08	0.99449		2189.08	0.99011		2189.08	0.99281		2189.08	0.99065		2189.08	0.99066		2189.08	0.99125
	2187.15	0.99469		2187.15	0.99019		2187.15	0.99288		2187.15	0.99077		2187.15	0.99063		2187.15	0.99124
	2185.23	0.99481		2185.23	0.99022		2185.23	0.99319		2185.23	0.99079		2185.23	0.99059		2185.23	0.99127
	2183.3	0.99478		2183.3	0.99019		2183.3	0.99334		2183.3	0.9907		2183.3	0.99056		2183.3	0.99131
	2181.37	0.99492		2181.37	0.99014		2181.37	0.99346		2181.37	0.99051		2181.37	0.99054		2181.37	0.99137
	2179.44	0.9952		2179.44	0.99009		2179.44	0.99365		2179.44	0.99028		2179.44	0.99054		2179.44	0.99144
	2177.51	0.99526		2177.51	0.99008		2177.51	0.9937		2177.51	0.99011		2177.51	0.99054		2177.51	0.9915
	2175.58	0.99522		2175.58	0.99015		2175.58	0.99361		2175.58	0.99005		2175.58	0.99057		2175.58	0.99157
	2173.65	0.99527		2173.65	0.99029		2173.65	0.9935		2173.65	0.99006		2173.65	0.99063		2173.65	0.99163
	2171.73	0.99535		2171.73	0.9904		2171.73	0.99341		2171.73	0.99007		2171.73	0.99067		2171.73	0.99167
	2169.8	0.99529		2169.8	0.99043		2169.8	0.99334		2169.8	0.99005		2169.8	0.99069		2169.8	0.99171
	2167.87	0.99511		2167.87	0.99043		2167.87	0.99333		2167.87	0.99004		2167.87	0.99071		2167.87	0.99175
	2165.94	0.99493		2165.94	0.99043		2165.94	0.99343		2165.94	0.99008		2165.94	0.99072		2165.94	0.99179
	2164.01	0.9948		2164.01	0.99044		2164.01	0.99348		2164.01	0.99013		2164.01	0.99073		2164.01	0.99182
	2162.08	0.99486		2162.08	0.99048		2162.08	0.99332		2162.08	0.99018		2162.08	0.99077		2162.08	0.99183
	2160.15	0.99511		2160.15	0.99055		2160.15	0.99314		2160.15	0.99023		2160.15	0.99085		2160.15	0.99183
	2158.22	0.99528		2158.22	0.99063		2158.22	0.99315		2158.22	0.99032		2158.22	0.99096		2158.22	0.99186
	2156.3	0.99534		2156.3	0.99067		2156.3	0.99339		2156.3	0.99043		2156.3	0.99104		2156.3	0.99193
	2154.37	0.99544		2154.37	0.99065		2154.37	0.9937		2154.37	0.99054		2154.37	0.99104		2154.37	0.99199
	2152.44	0.99558		2152.44	0.99061		2152.44	0.99389		2152.44	0.99066		2152.44	0.99099		2152.44	0.99204
	2150.51	0.99568		2150.51	0.99056		2150.51	0.99391		2150.51	0.99077		2150.51	0.99091		2150.51	0.9921
	2148.58	0.99575		2148.58	0.9905		2148.58	0.99389		2148.58	0.99087		2148.58	0.99086		2148.58	0.99219
	2146.65	0.99568		2146.65	0.9904		2146.65	0.99391		2146.65	0.99091		2146.65	0.99085		2146.65	0.99229
	2144.72	0.99535		2144.72	0.99022		2144.72	0.9938		2144.72	0.99086		2144.72	0.9908		2144.72	0.99231
	2142.79	0.99492		2142.79	0.98999		2142.79	0.99359		2142.79	0.99075		2142.79	0.9907		2142.79	0.99227
	2140.87	0.9948		2140.87	0.98979		2140.87	0.99357		2140.87	0.99066		2140.87	0.99061		2140.87	0.99224
	2138.94	0.99504		2138.94	0.98969		2138.94	0.99361		2138.94	0.99067		2138.94	0.9906		2138.94	0.99229
	2137.01	0.99525		2137.01	0.98966		2137.01	0.99346		2137.01	0.99075		2137.01	0.99066		2137.01	0.99239
	2135.08	0.99523		2135.08	0.98966		2135.08	0.99337		2135.08	0.99082		2135.08	0.99075		2135.08	0.99244
	2133.15	0.99504		2133.15	0.98966		2133.15	0.99337		2133.15	0.99083		2133.15	0.99083		2133.15	0.9924
	2131.22	0.99486		2131.22	0.9897		2131.22	0.99338		2131.22	0.9908		2131.22	0.99087		2131.22	0.99231
	2129.29	0.99489		2129.29	0.98976		2129.29	0.99349		2129.29	0.99074		2129.29	0.99088		2129.29	0.9922
	2127.36	0.995		2127.36	0.98983		2127.36	0.99354		2127.36	0.99065		2127.36	0.99089		2127.36	0.99209
	2125.44	0.99506		2125.44	0.98991		2125.44	0.99349		2125.44	0.99053		2125.44	0.9909		2125.44	0.99197
	2123.51	0.99502		2123.51	0.99002		2123.51	0.9935		2123.51	0.99041		2123.51	0.99098		2123.51	0.99187
	2121.58	0.99492		2121.58	0.99021		2121.58	0.9935		2121.58	0.99036		2121.58	0.99113		2121.58	0.99185
	2119.65	0.995		2119.65	0.99044		2119.65	0.9935		2119.65	0.99039		2119.65	0.99129		2119.65	0.99191
	2117.72	0.99522		2117.72	0.99065		2117.72	0.99367		2117.72	0.99045		2117.72	0.9914		2117.72	0.99196
	2115.79	0.99527		2115.79	0.99083		2115.79	0.99387		2115.79	0.9905		2115.79	0.99147		2115.79	0.99201
	2113.86	0.99514		2113.86	0.99095		2113.86	0.99386		2113.86	0.99052		2113.86	0.99151		2113.86	0.99206
	2111.94	0.9951		2111.94	0.99103		2111.94	0.99378		2111.94	0.99055		2111.94	0.99155		2111.94	0.99212
	2110.01	0.99519		2110.01	0.99109		2110.01	0.99376		2110.01	0.99058		2110.01	0.9916		2110.01	0.9922
	2108.08	0.99531		2108.08	0.99108		2108.08	0.99368		2108.08	0.99055		2108.08	0.99157		2108.08	0.99221
	2106.15	0.99533		2106.15	0.99098		2106.15	0.99359		2106.15	0.99043		2106.15	0.99142		2106.15	0.99211
	2104.22	0.99521		2104.22	0.99086		2104.22	0.99357		2104.22	0.99035		2104.22	0.99124		2104.22	0.99198
	2102.29	0.99502		2102.29	0.99076		2102.29	0.99354		2102.29	0.99033		2102.29	0.99111		2102.29	0.99192
	2100.36	0.99495		2100.36	0.99068		2100.36	0.99348		2100.36	0.99034		2100.36	0.99102		2100.36	0.99191
	2098.43	0.99505		2098.43	0.99061		2098.43	0.9935		2098.43	0.99029		2098.43	0.99092		2098.43	0.9919
	2096.51	0.99522		2096.51	0.99054		2096.51	0.99366		2096.51	0.9902		2096.51	0.99081		2096.51	0.99185
	2094.58	0.99531		2094.58	0.99046		2094.58	0.99376		2094.58	0.99012		2094.58	0.9907		2094.58	0.99178
	2092.65	0.99529		2092.65	0.99034		2092.65	0.99369		2092.65	0.99003		2092.65	0.99059		2092.65	0.9917
	2090.72	0.99519		2090.72	0.99017		2090.72	0.99366		2090.72	0.98992		2090.72	0.99048		2090.72	0.99164
	2088.79	0.99508		2088.79	0.99003		2088.79	0.99372		2088.79	0.98982		2088.79	0.99039		2088.79	0.99162
	2086.86	0.99509		2086.86	0.98996		2086.86	0.99377		2086.86	0.98974		2086.86	0.99036		2086.86	0.99166
	2084.93	0.99521		2084.93	0.98992		2084.93	0.99377		2084.93	0.98967		2084.93	0.99042		2084.93	0.99173
	2083	0.99522		2083	0.98987		2083	0.99365		2083	0.98963		2083	0.99047		2083	0.99178
	2081.08	0.99514		2081.08	0.98981		2081.08	0.99351		2081.08	0.9896		2081.08	0.99047		2081.08	0.99175
	2079.15	0.99516		2079.15	0.98979		2079.15	0.99352		2079.15	0.98958		2079.15	0.99044		2079.15	0.99169
	2077.22	0.99526		2077.22	0.98977		2077.22	0.9936		2077.22	0.98959		2077.22	0.99047		2077.22	0.99166
	2075.29	0.99538		2075.29	0.98975		2075.29	0.99373		2075.29	0.98965		2075.29	0.99055		2075.29	0.99171
	2073.36	0.99556		2073.36	0.98975		2073.36	0.99398		2073.36	0.98975		2073.36	0.99066		2073.36	0.9918
	2071.43	0.99568		2071.43	0.98976		2071.43	0.99422		2071.43	0.98984		2071.43	0.99076		2071.43	0.99186
	2069.5	0.99554		2069.5	0.98975		2069.5	0.99423		2069.5	0.98989		2069.5	0.99078		2069.5	0.99185
	2067.57	0.99536		2067.57	0.98973		2067.57	0.99401		2067.57	0.98995		2067.57	0.99078		2067.57	0.99179
	2065.65	0.99539		2065.65	0.98976		2065.65	0.99379		2065.65	0.99004		2065.65	0.9908		2065.65	0.99175
	2063.72	0.99546		2063.72	0.98987		2063.72	0.99375		2063.72	0.99016		2063.72	0.99084		2063.72	0.99177
	2061.79	0.99535		2061.79	0.99003		2061.79	0.99381		2061.79	0.99026		2061.79	0.99084		2061.79	0.99183
	2059.86	0.99513		2059.86	0.99019		2059.86	0.9938		2059.86	0.99032		2059.86	0.99082		2059.86	0.99189
	2057.93	0.99503		2057.93	0.99028		2057.93	0.99375		2057.93	0.99038		2057.93	0.99083		2057.93	0.99193
	2056	0.99509		2056	0.99033		2056	0.99372		2056	0.99045		2056	0.99085		2056	0.99192
	2054.07	0.9952		2054.07	0.99034		2054.07	0.99367		2054.07	0.99051		2054.07	0.99084		2054.07	0.99187
	2052.15	0.99522		2052.15	0.99037		2052.15	0.99363		2052.15	0.99053		2052.15	0.99082		2052.15	0.99182
	2050.22	0.99514		2050.22	0.99044		2050.22	0.99371		2050.22	0.99054		2050.22	0.99086		2050.22	0.99182
	2048.29	0.99507		2048.29	0.9905		2048.29	0.99384		2048.29	0.99053		2048.29	0.99095		2048.29	0.99183
	2046.36	0.99508		2046.36	0.99047		2046.36	0.99376		2046.36	0.99048		2046.36	0.99101		2046.36	0.99177
	2044.43	0.99514		2044.43	0.99032		2044.43	0.99352		2044.43	0.9904		2044.43	0.99096		2044.43	0.99165
	2042.5	0.99524		2042.5	0.99017		2042.5	0.99354		2042.5	0.9903		2042.5	0.99085		2042.5	0.99152
	2040.57	0.99537		2040.57	0.99007		2040.57	0.9939		2040.57	0.99022		2040.57	0.99078		2040.57	0.99149
	2038.64	0.99545		2038.64	0.99005		2038.64	0.99422		2038.64	0.99021		2038.64	0.99078		2038.64	0.9916
	2036.72	0.99547		2036.72	0.99006		2036.72	0.99426		2036.72	0.99025		2036.72	0.99081		2036.72	0.99176
	2034.79	0.99546		2034.79	0.99002		2034.79	0.99413		2034.79	0.99023		2034.79	0.99081		2034.79	0.99182
	2032.86	0.99549		2032.86	0.98995		2032.86	0.99395		2032.86	0.99015		2032.86	0.99077		2032.86	0.99179
	2030.93	0.99565		2030.93	0.9899		2030.93	0.99389		2030.93	0.99008		2030.93	0.99074		2030.93	0.99177
	2029	0.99577		2029	0.9899		2029	0.99397		2029	0.99006		2029	0.99073		2029	0.99178
	2027.07	0.99565		2027.07	0.98996		2027.07	0.99409		2027.07	0.99009		2027.07	0.99071		2027.07	0.99181
	2025.14	0.99548		2025.14	0.99004		2025.14	0.99425		2025.14	0.9901		2025.14	0.99065		2025.14	0.99184
	2023.21	0.99547		2023.21	0.99008		2023.21	0.99444		2023.21	0.99005		2023.21	0.99055		2023.21	0.9918
	2021.29	0.99548		2021.29	0.99003		2021.29	0.99445		2021.29	0.98992		2021.29	0.99044		2021.29	0.9917
	2019.36	0.99535		2019.36	0.98995		2019.36	0.9942		2019.36	0.98979		2019.36	0.99034		2019.36	0.99158
	2017.43	0.99521		2017.43	0.9899		2017.43	0.99389		2017.43	0.98973		2017.43	0.99025		2017.43	0.99149
	2015.5	0.9952		2015.5	0.98992		2015.5	0.99376		2015.5	0.98974		2015.5	0.99022		2015.5	0.99142
	2013.57	0.99525		2013.57	0.99003		2013.57	0.99378		2013.57	0.98986		2013.57	0.9903		2013.57	0.99141
	2011.64	0.99527		2011.64	0.99016		2011.64	0.99377		2011.64	0.99004		2011.64	0.99043		2011.64	0.99142
	2009.71	0.99534		2009.71	0.99016		2009.71	0.9937		2009.71	0.99013		2009.71	0.99046		2009.71	0.99135
	2007.78	0.99545		2007.78	0.99001		2007.78	0.99366		2007.78	0.99006		2007.78	0.99036		2007.78	0.99117
	2005.86	0.99549		2005.86	0.98981		2005.86	0.99364		2005.86	0.98994		2005.86	0.99018		2005.86	0.99095
	2003.93	0.99542		2003.93	0.98969		2003.93	0.99361		2003.93	0.98982		2003.93	0.98999		2003.93	0.99075
	2002	0.99538		2002	0.98963		2002	0.99353		2002	0.98977		2002	0.98989		2002	0.99065
	2000.07	0.99549		2000.07	0.98961		2000.07	0.99357		2000.07	0.98983		2000.07	0.9899		2000.07	0.99062
	1998.14	0.99558		1998.14	0.98957		1998.14	0.99381		1998.14	0.98989		1998.14	0.98993		1998.14	0.99057
	1996.21	0.99552		1996.21	0.98945		1996.21	0.99396		1996.21	0.98987		1996.21	0.98992		1996.21	0.99047
	1994.28	0.99548		1994.28	0.98935		1994.28	0.9939		1994.28	0.98981		1994.28	0.98989		1994.28	0.99039
	1992.36	0.99554		1992.36	0.98933		1992.36	0.99388		1992.36	0.98977		1992.36	0.98988		1992.36	0.99036
	1990.43	0.9956		1990.43	0.98938		1990.43	0.99397		1990.43	0.98975		1990.43	0.98989		1990.43	0.99037
	1988.5	0.99567		1988.5	0.98949		1988.5	0.99409		1988.5	0.98979		1988.5	0.98996		1988.5	0.99046
	1986.57	0.99572		1986.57	0.9896		1986.57	0.99419		1986.57	0.98984		1986.57	0.99008		1986.57	0.99061
	1984.64	0.99568		1984.64	0.98961		1984.64	0.9942		1984.64	0.9898		1984.64	0.99016		1984.64	0.99069
	1982.71	0.9957		1982.71	0.98953		1982.71	0.99421		1982.71	0.98968		1982.71	0.99016		1982.71	0.99068
	1980.78	0.9958		1980.78	0.98944		1980.78	0.99428		1980.78	0.98957		1980.78	0.99012		1980.78	0.99068
	1978.85	0.99581		1978.85	0.98939		1978.85	0.99433		1978.85	0.98951		1978.85	0.9901		1978.85	0.99074
	1976.93	0.99576		1976.93	0.98939		1976.93	0.99436		1976.93	0.98952		1976.93	0.99012		1976.93	0.99083
	1975	0.99577		1975	0.98944		1975	0.99433		1975	0.98961		1975	0.99015		1975	0.99089
	1973.07	0.99574		1973.07	0.98938		1973.07	0.99411		1973.07	0.98963		1973.07	0.99005		1973.07	0.99086
	1971.14	0.99561		1971.14	0.9892		1971.14	0.99382		1971.14	0.9895		1971.14	0.98984		1971.14	0.99071
	1969.21	0.99552		1969.21	0.98905		1969.21	0.99372		1969.21	0.98935		1969.21	0.98966		1969.21	0.9906
	1967.28	0.99563		1967.28	0.98903		1967.28	0.99386		1967.28	0.98932		1967.28	0.98961		1967.28	0.99061
	1965.35	0.99575		1965.35	0.98911		1965.35	0.99399		1965.35	0.98941		1965.35	0.98969		1965.35	0.99073
	1963.42	0.99568		1963.42	0.98924		1963.42	0.99392		1963.42	0.98961		1963.42	0.98989		1963.42	0.99091
	1961.5	0.99554		1961.5	0.98935		1961.5	0.99386		1961.5	0.98976		1961.5	0.99003		1961.5	0.99101
	1959.57	0.99553		1959.57	0.98934		1959.57	0.99398		1959.57	0.98971		1959.57	0.98999		1959.57	0.99095
	1957.64	0.99566		1957.64	0.98928		1957.64	0.99412		1957.64	0.98952		1957.64	0.98984		1957.64	0.99079
	1955.71	0.99576		1955.71	0.98925		1955.71	0.99414		1955.71	0.98936		1955.71	0.98969		1955.71	0.99062
	1953.78	0.99576		1953.78	0.98927		1953.78	0.99409		1953.78	0.9893		1953.78	0.9896		1953.78	0.99049
	1951.85	0.99582		1951.85	0.98933		1951.85	0.99411		1951.85	0.98936		1951.85	0.98959		1951.85	0.99041
	1949.92	0.9959		1949.92	0.98939		1949.92	0.99417		1949.92	0.98947		1949.92	0.98963		1949.92	0.99039
	1947.99	0.9958		1947.99	0.98942		1947.99	0.99414		1947.99	0.98952		1947.99	0.98964		1947.99	0.99036
	1946.07	0.99566		1946.07	0.98945		1946.07	0.99404		1946.07	0.98949		1946.07	0.98963		1946.07	0.99028
	1944.14	0.99574		1944.14	0.98955		1944.14	0.99401		1944.14	0.98951		1944.14	0.98967		1944.14	0.99027
	1942.21	0.99586		1942.21	0.98971		1942.21	0.99405		1942.21	0.98959		1942.21	0.9898		1942.21	0.99035
	1940.28	0.99576		1940.28	0.98981		1940.28	0.99414		1940.28	0.98961		1940.28	0.98989		1940.28	0.99039
	1938.35	0.99564		1938.35	0.9898		1938.35	0.99429		1938.35	0.98957		1938.35	0.98986		1938.35	0.99034
	1936.42	0.99571		1936.42	0.98967		1936.42	0.99436		1936.42	0.98947		1936.42	0.98971		1936.42	0.99022
	1934.49	0.9958		1934.49	0.9894		1934.49	0.99424		1934.49	0.98929		1934.49	0.98949		1934.49	0.99005
	1932.57	0.99575		1932.57	0.98916		1932.57	0.9941		1932.57	0.98911		1932.57	0.98935		1932.57	0.98995
	1930.64	0.99562		1930.64	0.98904		1930.64	0.99414		1930.64	0.98903		1930.64	0.98938		1930.64	0.99002
	1928.71	0.99562		1928.71	0.989		1928.71	0.99432		1928.71	0.98902		1928.71	0.98948		1928.71	0.99015
	1926.78	0.99576		1926.78	0.98893		1926.78	0.99438		1926.78	0.98895		1926.78	0.98949		1926.78	0.99014
	1924.85	0.99585		1924.85	0.98878		1924.85	0.99419		1924.85	0.98878		1924.85	0.98937		1924.85	0.98997
	1922.92	0.99571		1922.92	0.98857		1922.92	0.99388		1922.92	0.98852		1922.92	0.98917		1922.92	0.98972
	1920.99	0.99544		1920.99	0.98835		1920.99	0.9937		1920.99	0.98822		1920.99	0.98891		1920.99	0.98946
	1919.06	0.9953		1919.06	0.9882		1919.06	0.99369		1919.06	0.98804		1919.06	0.98872		1919.06	0.9893
	1917.14	0.99525		1917.14	0.98818		1917.14	0.99375		1917.14	0.98807		1917.14	0.98868		1917.14	0.98927
	1915.21	0.99516		1915.21	0.98824		1915.21	0.99385		1915.21	0.98825		1915.21	0.98877		1915.21	0.98933
	1913.28	0.99509		1913.28	0.98831		1913.28	0.99391		1913.28	0.98844		1913.28	0.98885		1913.28	0.98943
	1911.35	0.99516		1911.35	0.98842		1911.35	0.99389		1911.35	0.98861		1911.35	0.98892		1911.35	0.98961
	1909.42	0.9955		1909.42	0.98863		1909.42	0.99402		1909.42	0.98882		1909.42	0.98906		1909.42	0.98992
	1907.49	0.99602		1907.49	0.98887		1907.49	0.9944		1907.49	0.98902		1907.49	0.98923		1907.49	0.99023
	1905.56	0.99641		1905.56	0.98903		1905.56	0.99465		1905.56	0.98911		1905.56	0.98934		1905.56	0.99039
	1903.63	0.99644		1903.63	0.98908		1903.63	0.99454		1903.63	0.98902		1903.63	0.98931		1903.63	0.99036
	1901.71	0.99621		1901.71	0.98897		1901.71	0.99432		1901.71	0.98878		1901.71	0.9891		1901.71	0.99016
	1899.78	0.99592		1899.78	0.98875		1899.78	0.99423		1899.78	0.98851		1899.78	0.9888		1899.78	0.98991
	1897.85	0.99567		1897.85	0.98847		1897.85	0.99419		1897.85	0.98825		1897.85	0.98852		1897.85	0.98967
	1895.92	0.99552		1895.92	0.98824		1895.92	0.99412		1895.92	0.98807		1895.92	0.98834		1895.92	0.9895
	1893.99	0.99547		1893.99	0.98818		1893.99	0.99407		1893.99	0.98802		1893.99	0.98832		1893.99	0.98944
	1892.06	0.99551		1892.06	0.98828		1892.06	0.99403		1892.06	0.98807		1892.06	0.98846		1892.06	0.98948
	1890.13	0.99563		1890.13	0.98845		1890.13	0.99404		1890.13	0.98821		1890.13	0.9887		1890.13	0.98956
	1888.2	0.99584		1888.2	0.98857		1888.2	0.99412		1888.2	0.98835		1888.2	0.98892		1888.2	0.9896
	1886.28	0.996		1886.28	0.98852		1886.28	0.9942		1886.28	0.98833		1886.28	0.98896		1886.28	0.98949
	1884.35	0.99599		1884.35	0.98834		1884.35	0.9942		1884.35	0.98815		1884.35	0.98884		1884.35	0.98927
	1882.42	0.99586		1882.42	0.98816		1882.42	0.99414		1882.42	0.98797		1882.42	0.9887		1882.42	0.98907
	1880.49	0.99576		1880.49	0.98806		1880.49	0.9941		1880.49	0.98794		1880.49	0.98864		1880.49	0.98895
	1878.56	0.99569		1878.56	0.98807		1878.56	0.99409		1878.56	0.98804		1878.56	0.98865		1878.56	0.9889
	1876.63	0.99563		1876.63	0.9881		1876.63	0.99407		1876.63	0.98815		1876.63	0.98863		1876.63	0.98887
	1874.7	0.99563		1874.7	0.98808		1874.7	0.99397		1874.7	0.9882		1874.7	0.98853		1874.7	0.98882
	1872.78	0.99571		1872.78	0.98804		1872.78	0.99388		1872.78	0.98821		1872.78	0.98845		1872.78	0.98882
	1870.85	0.9959		1870.85	0.98806		1870.85	0.99398		1870.85	0.98821		1870.85	0.98843		1870.85	0.98886
	1868.92	0.99613		1868.92	0.98817		1868.92	0.99415		1868.92	0.98822		1868.92	0.98848		1868.92	0.98888
	1866.99	0.99619		1866.99	0.98839		1866.99	0.99417		1866.99	0.9883		1866.99	0.98862		1866.99	0.98895
	1865.06	0.99598		1865.06	0.98865		1865.06	0.99405		1865.06	0.98846		1865.06	0.98883		1865.06	0.98911
	1863.13	0.99571		1863.13	0.98878		1863.13	0.99396		1863.13	0.98853		1863.13	0.9889		1863.13	0.98921
	1861.2	0.99568		1861.2	0.98868		1861.2	0.99407		1861.2	0.9884		1861.2	0.98879		1861.2	0.98916
	1859.27	0.99582		1859.27	0.98849		1859.27	0.99425		1859.27	0.98823		1859.27	0.98865		1859.27	0.98907
	1857.35	0.99586		1857.35	0.98838		1857.35	0.9942		1857.35	0.98812		1857.35	0.98857		1857.35	0.98907
	1855.42	0.99579		1855.42	0.98835		1855.42	0.99396		1855.42	0.98805		1855.42	0.98859		1855.42	0.98917
	1853.49	0.99577		1853.49	0.98837		1853.49	0.99378		1853.49	0.98807		1853.49	0.98871		1853.49	0.98936
	1851.56	0.99578		1851.56	0.98838		1851.56	0.99373		1851.56	0.9882		1851.56	0.98889		1851.56	0.98962
	1849.63	0.9958		1849.63	0.98823		1849.63	0.99377		1849.63	0.98823		1849.63	0.98895		1849.63	0.98976
	1847.7	0.99585		1847.7	0.98782		1847.7	0.99382		1847.7	0.98795		1847.7	0.98868		1847.7	0.98959
	1845.77	0.99592		1845.77	0.98739		1845.77	0.99376		1845.77	0.98756		1845.77	0.98825		1845.77	0.98927
	1843.84	0.996		1843.84	0.98706		1843.84	0.99368		1843.84	0.98728		1843.84	0.98787		1843.84	0.98896
	1841.92	0.99595		1841.92	0.98675		1841.92	0.99372		1841.92	0.98699		1841.92	0.98748		1841.92	0.98861
	1839.99	0.99578		1839.99	0.98645		1839.99	0.9939		1839.99	0.98668		1839.99	0.98709		1839.99	0.98822
	1838.06	0.99568		1838.06	0.98627		1838.06	0.99409		1838.06	0.98646		1838.06	0.98683		1838.06	0.98788
	1836.13	0.99574		1836.13	0.98622		1836.13	0.99406		1836.13	0.98635		1836.13	0.98674		1836.13	0.98763
	1834.2	0.99587		1834.2	0.98634		1834.2	0.9939		1834.2	0.98638		1834.2	0.98679		1834.2	0.9875
	1832.27	0.99601		1832.27	0.98672		1832.27	0.99392		1832.27	0.98662		1832.27	0.98703		1832.27	0.98758
	1830.34	0.99615		1830.34	0.98724		1830.34	0.99414		1830.34	0.98702		1830.34	0.98742		1830.34	0.98783
	1828.42	0.99618		1828.42	0.98767		1828.42	0.99424		1828.42	0.98735		1828.42	0.98772		1828.42	0.98807
	1826.49	0.99607		1826.49	0.98785		1826.49	0.99409		1826.49	0.98744		1826.49	0.98777		1826.49	0.98815
	1824.56	0.99585		1824.56	0.98781		1824.56	0.99384		1824.56	0.98733		1824.56	0.9876		1824.56	0.98807
	1822.63	0.99562		1822.63	0.98777		1822.63	0.99365		1822.63	0.98724		1822.63	0.98749		1822.63	0.98804
	1820.7	0.99563		1820.7	0.98787		1820.7	0.99361		1820.7	0.98734		1820.7	0.98758		1820.7	0.98819
	1818.77	0.99585		1818.77	0.988		1818.77	0.99367		1818.77	0.98748		1818.77	0.98772		1818.77	0.9884
	1816.84	0.99604		1816.84	0.98809		1816.84	0.99376		1816.84	0.98758		1816.84	0.98779		1816.84	0.98855
	1814.91	0.99605		1814.91	0.98815		1814.91	0.99384		1814.91	0.98774		1814.91	0.98787		1814.91	0.98865
	1812.99	0.99595		1812.99	0.98819		1812.99	0.99382		1812.99	0.98795		1812.99	0.98796		1812.99	0.98874
	1811.06	0.99574		1811.06	0.98799		1811.06	0.99363		1811.06	0.98793		1811.06	0.98782		1811.06	0.98862
	1809.13	0.99536		1809.13	0.98739		1809.13	0.99335		1809.13	0.98746		1809.13	0.98726		1809.13	0.98815
	1807.2	0.99501		1807.2	0.98663		1807.2	0.99316		1807.2	0.98679		1807.2	0.98655		1807.2	0.98754
	1805.27	0.99485		1805.27	0.98588		1805.27	0.99304		1805.27	0.98616		1805.27	0.98593		1805.27	0.98698
	1803.34	0.99479		1803.34	0.9852		1803.34	0.99287		1803.34	0.9856		1803.34	0.98547		1803.34	0.98646
	1801.41	0.99479		1801.41	0.98469		1801.41	0.9928		1801.41	0.98519		1801.41	0.98517		1801.41	0.98601
	1799.48	0.99493		1799.48	0.98434		1799.48	0.99293		1799.48	0.98488		1799.48	0.98493		1799.48	0.9856
	1797.56	0.99515		1797.56	0.98404		1797.56	0.99313		1797.56	0.9846		1797.56	0.98465		1797.56	0.98525
	1795.63	0.99543		1795.63	0.98385		1795.63	0.99339		1795.63	0.98446		1795.63	0.98445		1795.63	0.98507
	1793.7	0.99568		1793.7	0.98382		1793.7	0.99368		1793.7	0.98454		1793.7	0.9845		1793.7	0.98517
	1791.77	0.99557		1791.77	0.98382		1791.77	0.99366		1791.77	0.98464		1791.77	0.98464		1791.77	0.98531
	1789.84	0.99506		1789.84	0.98368		1789.84	0.99325		1789.84	0.9845		1789.84	0.9846		1789.84	0.98524
	1787.91	0.99451		1787.91	0.9835		1787.91	0.99278		1787.91	0.98419		1787.91	0.98442		1787.91	0.98504
	1785.98	0.99425		1785.98	0.98335		1785.98	0.99251		1785.98	0.98391		1785.98	0.98422		1785.98	0.98486
	1784.05	0.99437		1784.05	0.98328		1784.05	0.99259		1784.05	0.98374		1784.05	0.98407		1784.05	0.98472
	1782.13	0.99463		1782.13	0.98325		1782.13	0.99288		1782.13	0.98362		1782.13	0.98397		1782.13	0.9846
	1780.2	0.99464		1780.2	0.98322		1780.2	0.99304		1780.2	0.98352		1780.2	0.98384		1780.2	0.98444
	1778.27	0.99437		1778.27	0.98319		1778.27	0.99294		1778.27	0.98349		1778.27	0.98374		1778.27	0.98429
	1776.34	0.99423		1776.34	0.98316		1776.34	0.99285		1776.34	0.98351		1776.34	0.98368		1776.34	0.98419
	1774.41	0.9944		1774.41	0.98306		1774.41	0.99294		1774.41	0.98346		1774.41	0.98353		1774.41	0.98406
	1772.48	0.99454		1772.48	0.98287		1772.48	0.99294		1772.48	0.98333		1772.48	0.98331		1772.48	0.98391
	1770.55	0.99425		1770.55	0.98281		1770.55	0.9925		1770.55	0.98331		1770.55	0.98323		1770.55	0.9839
	1768.63	0.99375		1768.63	0.98295		1768.63	0.99188		1768.63	0.98346		1768.63	0.98337		1768.63	0.98406
	1766.7	0.99339		1766.7	0.98299		1766.7	0.99159		1766.7	0.98344		1766.7	0.98336		1766.7	0.98407
	1764.77	0.99312		1764.77	0.98269		1764.77	0.99162		1764.77	0.98305		1764.77	0.98296		1764.77	0.98371
	1762.84	0.99265		1762.84	0.98198		1762.84	0.99154		1762.84	0.98224		1762.84	0.98211		1762.84	0.9829
	1760.91	0.99171		1760.91	0.9808		1760.91	0.99108		1760.91	0.98097		1760.91	0.98076		1760.91	0.98162
	1758.98	0.99035		1758.98	0.97917		1758.98	0.99027		1758.98	0.97935		1758.98	0.97893		1758.98	0.97997
	1757.05	0.98873		1757.05	0.97703		1757.05	0.98931		1757.05	0.97736		1757.05	0.97658		1757.05	0.97787
	1755.12	0.98673		1755.12	0.97431		1755.12	0.98811		1755.12	0.97482		1755.12	0.9736		1755.12	0.97515
	1753.2	0.98398		1753.2	0.97082		1753.2	0.98638		1753.2	0.97145		1753.2	0.96979		1753.2	0.97161
	1751.27	0.98016		1751.27	0.96621		1751.27	0.98398		1751.27	0.96689		1751.27	0.96472		1751.27	0.96692
	1749.34	0.97531		1749.34	0.96046		1749.34	0.98099		1749.34	0.96126		1749.34	0.95835		1749.34	0.96113
	1747.41	0.96952		1747.41	0.9539		1747.41	0.97744		1747.41	0.95497		1747.41	0.95107		1747.41	0.95454
	1745.48	0.96285		1745.48	0.94702		1745.48	0.97327		1745.48	0.94851		1745.48	0.94339		1745.48	0.94763
	1743.55	0.9555		1743.55	0.94028		1743.55	0.96861		1743.55	0.94226		1743.55	0.93575		1743.55	0.94082
	1741.62	0.94767		1741.62	0.93398		1741.62	0.9636		1741.62	0.93645		1741.62	0.92849		1741.62	0.93445
	1739.69	0.93988		1739.69	0.92856		1739.69	0.95858		1739.69	0.93145		1739.69	0.92211		1739.69	0.92896
	1737.77	0.93334		1737.77	0.92436		1737.77	0.9544		1737.77	0.92761		1737.77	0.91701		1737.77	0.92472
	1735.84	0.92858		1735.84	0.92129		1735.84	0.95146		1735.84	0.92492		1735.84	0.91321		1735.84	0.92164
	1733.91	0.92541		1733.91	0.91929		1733.91	0.94943		1733.91	0.92334		1733.91	0.9107		1733.91	0.91969
	1731.98	0.92435		1731.98	0.91862		1731.98	0.9485		1731.98	0.92296		1731.98	0.90969		1731.98	0.91908
	1730.05	0.92603		1730.05	0.91933		1730.05	0.9493		1730.05	0.92378		1730.05	0.91019		1730.05	0.91982
	1728.12	0.93023		1728.12	0.92137		1728.12	0.95177		1728.12	0.92578		1728.12	0.91221		1728.12	0.92187
	1726.19	0.93624		1726.19	0.92478		1726.19	0.95528		1726.19	0.92909		1726.19	0.91586		1726.19	0.92527
	1724.26	0.94317		1724.26	0.9294		1724.26	0.95927		1724.26	0.93352		1724.26	0.92095		1724.26	0.92988
	1722.34	0.95036		1722.34	0.93494		1722.34	0.96353		1722.34	0.93879		1722.34	0.9271		1722.34	0.93545
	1720.41	0.95772		1720.41	0.94107		1720.41	0.96807		1720.41	0.94465		1720.41	0.93399		1720.41	0.94169
	1718.48	0.96537		1718.48	0.94732		1718.48	0.97287		1718.48	0.95065		1718.48	0.94112		1718.48	0.94807
	1716.55	0.97245		1716.55	0.95315		1716.55	0.9773		1716.55	0.95616		1716.55	0.94796		1716.55	0.95406
	1714.62	0.97768		1714.62	0.95812		1714.62	0.98047		1714.62	0.96068		1714.62	0.95408		1714.62	0.95923
	1712.69	0.98112		1712.69	0.962		1712.69	0.98236		1712.69	0.96405		1712.69	0.95909		1712.69	0.96332
	1710.76	0.98359		1710.76	0.9651		1710.76	0.98357		1710.76	0.9667		1710.76	0.96319		1710.76	0.96658
	1708.84	0.98567		1708.84	0.96775		1708.84	0.98464		1708.84	0.96896		1708.84	0.96666		1708.84	0.96931
	1706.91	0.98749		1706.91	0.97004		1706.91	0.98573		1706.91	0.97095		1706.91	0.96958		1706.91	0.9716
	1704.98	0.98891		1704.98	0.97199		1704.98	0.98666		1704.98	0.97269		1704.98	0.97197		1704.98	0.97353
	1703.05	0.98998		1703.05	0.97356		1703.05	0.98731		1703.05	0.97411		1703.05	0.97388		1703.05	0.97512
	1701.12	0.99085		1701.12	0.97455		1701.12	0.98775		1701.12	0.975		1701.12	0.97528		1701.12	0.97619
	1699.19	0.99137		1699.19	0.97488		1699.19	0.9879		1699.19	0.97532		1699.19	0.97602		1699.19	0.97662
	1697.26	0.99132		1697.26	0.97455		1697.26	0.98764		1697.26	0.97508		1697.26	0.97605		1697.26	0.9764
	1695.33	0.99094		1695.33	0.97399		1695.33	0.98711		1695.33	0.97461		1695.33	0.97574		1695.33	0.97592
	1693.41	0.99063		1693.41	0.97372		1693.41	0.98655		1693.41	0.97436		1693.41	0.9756		1693.41	0.9757
	1691.48	0.99065		1691.48	0.97385		1691.48	0.98617		1691.48	0.97454		1691.48	0.97575		1691.48	0.9758
	1689.55	0.99095		1689.55	0.97431		1689.55	0.98605		1689.55	0.97504		1689.55	0.9761		1689.55	0.97611
	1687.62	0.99148		1687.62	0.97479		1687.62	0.98622		1687.62	0.97552		1687.62	0.9764		1687.62	0.97639
	1685.69	0.99214		1685.69	0.9752		1685.69	0.9864		1685.69	0.97587		1685.69	0.9766		1685.69	0.97666
	1683.76	0.99239		1683.76	0.97568		1683.76	0.98588		1683.76	0.97629		1683.76	0.97688		1683.76	0.97706
	1681.83	0.99176		1681.83	0.97618		1681.83	0.98448		1681.83	0.97679		1681.83	0.97721		1681.83	0.97751
	1679.9	0.99091		1679.9	0.97644		1679.9	0.98303		1679.9	0.9771		1679.9	0.97737		1679.9	0.97779
	1677.98	0.99058		1677.98	0.97655		1677.98	0.98197		1677.98	0.97716		1677.98	0.97744		1677.98	0.97797
	1676.05	0.99073		1676.05	0.97686		1676.05	0.98097		1676.05	0.97736		1676.05	0.97778		1676.05	0.97838
	1674.12	0.9909		1674.12	0.97764		1674.12	0.97969		1674.12	0.97806		1674.12	0.97855		1674.12	0.97926
	1672.19	0.99095		1672.19	0.97868		1672.19	0.97827		1672.19	0.97902		1672.19	0.97945		1672.19	0.98033
	1670.26	0.99087		1670.26	0.97946		1670.26	0.97672		1670.26	0.97971		1670.26	0.98007		1670.26	0.98108
	1668.33	0.99062		1668.33	0.97999		1668.33	0.97498		1668.33	0.98026		1668.33	0.98053		1668.33	0.98164
	1666.4	0.99048		1666.4	0.9802		1666.4	0.97335		1666.4	0.98067		1666.4	0.98082		1666.4	0.98204
	1664.47	0.99069		1664.47	0.97976		1664.47	0.97193		1664.47	0.98055		1664.47	0.98065		1664.47	0.98191
	1662.55	0.99087		1662.55	0.97878		1662.55	0.97044		1662.55	0.97991		1662.55	0.98005		1662.55	0.98129
	1660.62	0.99069		1660.62	0.97778		1660.62	0.96885		1660.62	0.97926		1660.62	0.97942		1660.62	0.98065
	1658.69	0.99067		1658.69	0.97707		1658.69	0.96767		1658.69	0.97887		1658.69	0.97899		1658.69	0.98023
	1656.76	0.99135		1656.76	0.97665		1656.76	0.96734		1656.76	0.97878		1656.76	0.97881		1656.76	0.98001
	1654.83	0.99241		1654.83	0.97625		1654.83	0.96763		1654.83	0.97867		1654.83	0.97857		1654.83	0.97973
	1652.9	0.99291		1652.9	0.9757		1652.9	0.96793		1652.9	0.9782		1652.9	0.97797		1652.9	0.9791
	1650.97	0.99254		1650.97	0.97504		1650.97	0.96805		1650.97	0.97749		1650.97	0.97716		1650.97	0.9783
	1649.05	0.99212		1649.05	0.97431		1649.05	0.96849		1649.05	0.97671		1649.05	0.97634		1649.05	0.9775
	1647.12	0.99203		1647.12	0.97375		1647.12	0.96927		1647.12	0.97614		1647.12	0.97577		1647.12	0.97693
	1645.19	0.99191		1645.19	0.97346		1645.19	0.97		1645.19	0.97587		1645.19	0.97551		1645.19	0.97664
	1643.26	0.99164		1643.26	0.97324		1643.26	0.97065		1643.26	0.97576		1643.26	0.97539		1643.26	0.97652
	1641.33	0.99145		1641.33	0.97302		1641.33	0.97159		1641.33	0.97566		1641.33	0.97527		1641.33	0.97648
	1639.4	0.99165		1639.4	0.97303		1639.4	0.97303		1639.4	0.97573		1639.4	0.97529		1639.4	0.97666
	1637.47	0.99212		1637.47	0.97337		1637.47	0.97468		1637.47	0.97608		1637.47	0.97554		1637.47	0.97711
	1635.54	0.99229		1635.54	0.97384		1635.54	0.97589		1635.54	0.97644		1635.54	0.97582		1635.54	0.97754
	1633.62	0.99191		1633.62	0.97404		1633.62	0.97635		1633.62	0.9764		1633.62	0.97579		1633.62	0.97761
	1631.69	0.99144		1631.69	0.97399		1631.69	0.97663		1631.69	0.97614		1631.69	0.97563		1631.69	0.97749
	1629.76	0.99121		1629.76	0.97411		1629.76	0.97722		1629.76	0.97616		1629.76	0.97573		1629.76	0.97764
	1627.83	0.99119		1627.83	0.97426		1627.83	0.97809		1627.83	0.97628		1627.83	0.97594		1627.83	0.97786
	1625.9	0.99138		1625.9	0.97426		1625.9	0.97908		1625.9	0.97629		1625.9	0.97606		1625.9	0.97797
	1623.97	0.99175		1623.97	0.97443		1623.97	0.98008		1623.97	0.97644		1623.97	0.97636		1623.97	0.97823
	1622.04	0.99217		1622.04	0.97498		1622.04	0.98098		1622.04	0.9769		1622.04	0.97692		1622.04	0.97873
	1620.11	0.99266		1620.11	0.97577		1620.11	0.98183		1620.11	0.97751		1620.11	0.97756		1620.11	0.97934
	1618.19	0.99314		1618.19	0.97664		1618.19	0.98261		1618.19	0.97813		1618.19	0.97818		1618.19	0.97994
	1616.26	0.99322		1616.26	0.97749		1616.26	0.98306		1616.26	0.97863		1616.26	0.97871		1616.26	0.98049
	1614.33	0.99288		1614.33	0.97829		1614.33	0.98318		1614.33	0.97907		1614.33	0.97925		1614.33	0.98104
	1612.4	0.99264		1612.4	0.9792		1612.4	0.98341		1612.4	0.97974		1612.4	0.98002		1612.4	0.98178
	1610.47	0.9927		1610.47	0.98026		1610.47	0.9839		1610.47	0.98065		1610.47	0.98098		1610.47	0.98266
	1608.54	0.99286		1608.54	0.98143		1608.54	0.98446		1608.54	0.98167		1608.54	0.98204		1608.54	0.98359
	1606.61	0.99303		1606.61	0.98257		1606.61	0.98492		1606.61	0.98271		1606.61	0.98309		1606.61	0.98452
	1604.68	0.99331		1604.68	0.98358		1604.68	0.98532		1604.68	0.98369		1604.68	0.98407		1604.68	0.98546
	1602.76	0.99363		1602.76	0.98446		1602.76	0.98573		1602.76	0.98454		1602.76	0.98491		1602.76	0.98635
	1600.83	0.99394		1600.83	0.98535		1600.83	0.98625		1600.83	0.9853		1600.83	0.98568		1600.83	0.98722
	1598.9	0.99431		1598.9	0.9863		1598.9	0.98691		1598.9	0.98606		1598.9	0.98653		1598.9	0.98808
	1596.97	0.99476		1596.97	0.98719		1596.97	0.98758		1596.97	0.98673		1596.97	0.98741		1596.97	0.98885
	1595.04	0.99514		1595.04	0.98787		1595.04	0.98807		1595.04	0.98716		1595.04	0.98812		1595.04	0.98948
	1593.11	0.99536		1593.11	0.98832		1593.11	0.98834		1593.11	0.98733		1593.11	0.98859		1593.11	0.99001
	1591.18	0.99542		1591.18	0.98868		1591.18	0.98844		1591.18	0.98739		1591.18	0.98896		1591.18	0.99047
	1589.26	0.99549		1589.26	0.98891		1589.26	0.98849		1589.26	0.98736		1589.26	0.98922		1589.26	0.9908
	1587.33	0.99574		1587.33	0.98883		1587.33	0.98867		1587.33	0.98711		1587.33	0.98919		1587.33	0.99089
	1585.4	0.99614		1585.4	0.98845		1585.4	0.98904		1585.4	0.98665		1585.4	0.98884		1585.4	0.99071
	1583.47	0.99662		1583.47	0.98792		1583.47	0.98954		1583.47	0.98607		1583.47	0.9883		1583.47	0.99033
	1581.54	0.99721		1581.54	0.98737		1581.54	0.99018		1581.54	0.98551		1581.54	0.9877		1581.54	0.98987
	1579.61	0.99796		1579.61	0.98698		1579.61	0.99099		1579.61	0.98521		1579.61	0.98734		1579.61	0.98954
	1577.68	0.99858		1577.68	0.9866		1577.68	0.99161		1577.68	0.985		1577.68	0.98711		1577.68	0.98923
	1575.75	0.99856		1575.75	0.98574		1575.75	0.99149		1575.75	0.98424		1575.75	0.98633		1575.75	0.98845
	1573.83	0.99795		1573.83	0.98461		1573.83	0.99083		1573.83	0.98312		1573.83	0.98513		1573.83	0.98729
	1571.9	0.9973		1571.9	0.98355		1571.9	0.99036		1571.9	0.982		1571.9	0.98387		1571.9	0.98605
	1569.97	0.99673		1569.97	0.98267		1569.97	0.99011		1569.97	0.98109		1569.97	0.98279		1569.97	0.98486
	1568.04	0.99606		1568.04	0.98194		1568.04	0.98972		1568.04	0.98033		1568.04	0.98189		1568.04	0.98375
	1566.11	0.99551		1566.11	0.98145		1566.11	0.98922		1566.11	0.97979		1566.11	0.98129		1566.11	0.98288
	1564.18	0.99538		1564.18	0.98136		1564.18	0.98902		1564.18	0.97961		1564.18	0.9811		1564.18	0.98241
	1562.25	0.99581		1562.25	0.98157		1562.25	0.98951		1562.25	0.97972		1562.25	0.98124		1562.25	0.98223
	1560.32	0.99652		1560.32	0.98164		1560.32	0.99049		1560.32	0.97972		1560.32	0.98129		1560.32	0.98193
	1558.4	0.99667		1558.4	0.98119		1558.4	0.99087		1558.4	0.97921		1558.4	0.98082		1558.4	0.9812
	1556.47	0.9959		1556.47	0.98057		1556.47	0.99005		1556.47	0.97838		1556.47	0.98008		1556.47	0.98037
	1554.54	0.99515		1554.54	0.98021		1554.54	0.98923		1554.54	0.97776		1554.54	0.97952		1554.54	0.97983
	1552.61	0.99495		1552.61	0.98028		1552.61	0.98918		1552.61	0.97759		1552.61	0.97936		1552.61	0.97971
	1550.68	0.99521		1550.68	0.98043		1550.68	0.98966		1550.68	0.9776		1550.68	0.97934		1550.68	0.97973
	1548.75	0.99576		1548.75	0.98054		1548.75	0.99035		1548.75	0.9777		1548.75	0.97935		1548.75	0.97986
	1546.82	0.99667		1546.82	0.98082		1546.82	0.99129		1546.82	0.97808		1546.82	0.97964		1546.82	0.98027
	1544.89	0.99801		1544.89	0.9814		1544.89	0.99265		1544.89	0.97878		1544.89	0.98027		1544.89	0.98096
	1542.97	0.99945		1542.97	0.98211		1542.97	0.99422		1542.97	0.97962		1542.97	0.98111		1542.97	0.98183
	1541.04	1.00023		1541.04	0.98265		1541.04	0.99519		1541.04	0.98028		1541.04	0.98188		1541.04	0.98267
	1539.11	0.99973		1539.11	0.98253		1539.11	0.99491		1539.11	0.98017		1539.11	0.98198		1539.11	0.98293
	1537.18	0.99856		1537.18	0.98178		1537.18	0.99387		1537.18	0.97927		1537.18	0.98124		1537.18	0.98245
	1535.25	0.99756		1535.25	0.98091		1535.25	0.99288		1535.25	0.97829		1535.25	0.9803		1535.25	0.98169
	1533.32	0.99676		1533.32	0.98003		1533.32	0.99208		1533.32	0.97741		1533.32	0.97943		1533.32	0.98085
	1531.39	0.99605		1531.39	0.97932		1531.39	0.99148		1531.39	0.97682		1531.39	0.97883		1531.39	0.98014
	1529.47	0.9956		1529.47	0.97899		1529.47	0.99118		1529.47	0.97667		1529.47	0.97864		1529.47	0.97981
	1527.54	0.99545		1527.54	0.97889		1527.54	0.99111		1527.54	0.97684		1527.54	0.97873		1527.54	0.97983
	1525.61	0.9955		1525.61	0.97807		1525.61	0.99122		1525.61	0.97641		1525.61	0.97823		1525.61	0.97925
	1523.68	0.99564		1523.68	0.97641		1523.68	0.99149		1523.68	0.97513		1523.68	0.97687		1523.68	0.97775
	1521.75	0.99555		1521.75	0.97453		1521.75	0.99157		1521.75	0.97352		1521.75	0.97513		1521.75	0.97589
	1519.82	0.99503		1519.82	0.97295		1519.82	0.99116		1519.82	0.97211		1519.82	0.97355		1519.82	0.97423
	1517.89	0.99448		1517.89	0.97218		1517.89	0.99057		1517.89	0.97148		1517.89	0.97269		1517.89	0.97334
	1515.96	0.99419		1515.96	0.97192		1515.96	0.99013		1515.96	0.9714		1515.96	0.9723		1515.96	0.97295
	1514.04	0.99412		1514.04	0.97181		1514.04	0.98989		1514.04	0.97147		1514.04	0.97209		1514.04	0.97269
	1512.11	0.9941		1512.11	0.97197		1512.11	0.98972		1512.11	0.97185		1512.11	0.97224		1512.11	0.97273
	1510.18	0.99413		1510.18	0.97278		1510.18	0.98964		1510.18	0.97288		1510.18	0.97304		1510.18	0.97343
	1508.25	0.99431		1508.25	0.97399		1508.25	0.98974		1508.25	0.97422		1508.25	0.97419		1508.25	0.97455
	1506.32	0.99451		1506.32	0.97497		1506.32	0.98992		1506.32	0.97523		1506.32	0.97509		1506.32	0.97551
	1504.39	0.9944		1504.39	0.97565		1504.39	0.9898		1504.39	0.97586		1504.39	0.97569		1504.39	0.97627
	1502.46	0.99419		1502.46	0.97621		1502.46	0.98947		1502.46	0.97629		1502.46	0.97617		1502.46	0.97694
	1500.53	0.99423		1500.53	0.97676		1500.53	0.98926		1500.53	0.97661		1500.53	0.97662		1500.53	0.97746
	1498.61	0.9944		1498.61	0.97742		1498.61	0.98917		1498.61	0.97704		1498.61	0.97718		1498.61	0.97798
	1496.68	0.99434		1496.68	0.97818		1496.68	0.98892		1496.68	0.97768		1496.68	0.97797		1496.68	0.97869
	1494.75	0.9942		1494.75	0.97916		1494.75	0.98868		1494.75	0.97859		1494.75	0.97905		1494.75	0.97973
	1492.82	0.99433		1492.82	0.98032		1492.82	0.98874		1492.82	0.97972		1492.82	0.98034		1492.82	0.98104
	1490.89	0.99446		1490.89	0.98114		1490.89	0.98884		1490.89	0.98056		1490.89	0.98129		1490.89	0.982
	1488.96	0.99416		1488.96	0.98113		1488.96	0.98864		1488.96	0.98064		1488.96	0.98144		1488.96	0.9821
	1487.03	0.9937		1487.03	0.98038		1487.03	0.98836		1487.03	0.97997		1487.03	0.98081		1487.03	0.98138
	1485.11	0.9935		1485.11	0.98002		1485.11	0.98826		1485.11	0.97959		1485.11	0.98043		1485.11	0.98088
	1483.18	0.99353		1483.18	0.9804		1483.18	0.98827		1483.18	0.97994		1483.18	0.98071		1483.18	0.98111
	1481.25	0.99353		1481.25	0.98089		1481.25	0.9882		1481.25	0.98045		1481.25	0.98113		1481.25	0.98152
	1479.32	0.99338		1479.32	0.98123		1479.32	0.98797		1479.32	0.98085		1479.32	0.9814		1479.32	0.98181
	1477.39	0.99322		1477.39	0.98143		1477.39	0.98774		1477.39	0.98112		1477.39	0.98148		1477.39	0.98197
	1475.46	0.99311		1475.46	0.98101		1475.46	0.98762		1475.46	0.98082		1475.46	0.98095		1475.46	0.98154
	1473.53	0.99264		1473.53	0.97923		1473.53	0.9872		1473.53	0.97929		1473.53	0.97907		1473.53	0.97981
	1471.6	0.99129		1471.6	0.97602		1471.6	0.98599		1471.6	0.97643		1471.6	0.97566		1471.6	0.9767
	1469.68	0.98923		1469.68	0.9714		1469.68	0.98423		1469.68	0.97219		1469.68	0.97067		1469.68	0.97222
	1467.75	0.98647		1467.75	0.96563		1467.75	0.98206		1467.75	0.96678		1467.75	0.9644		1467.75	0.96656
	1465.82	0.98199		1465.82	0.95931		1465.82	0.97878		1465.82	0.9608		1465.82	0.95751		1465.82	0.96029
	1463.89	0.97523		1463.89	0.9529		1463.89	0.97386		1463.89	0.9547		1463.89	0.95052		1463.89	0.95387
	1461.96	0.96726		1461.96	0.94672		1461.96	0.9679		1461.96	0.94882		1461.96	0.94377		1461.96	0.94763
	1460.03	0.95879		1460.03	0.94107		1460.03	0.96144		1460.03	0.94352		1460.03	0.93764		1460.03	0.94196
	1458.1	0.94935		1458.1	0.93633		1458.1	0.9544		1458.1	0.93909		1458.1	0.93247		1458.1	0.93724
	1456.17	0.9404		1456.17	0.93256		1456.17	0.94792		1456.17	0.93554		1456.17	0.92826		1456.17	0.9335
	1454.25	0.93502		1454.25	0.92952		1454.25	0.94398		1454.25	0.93265		1454.25	0.92485		1454.25	0.9304
	1452.32	0.93372		1452.32	0.92729		1452.32	0.94276		1452.32	0.93056		1452.32	0.92241		1452.32	0.928
	1450.39	0.93547		1450.39	0.92642		1450.39	0.94358		1450.39	0.92974		1450.39	0.92149		1450.39	0.92693
	1448.46	0.93954		1448.46	0.92729		1448.46	0.94599		1448.46	0.9305		1448.46	0.92239		1448.46	0.92763
	1446.53	0.94501		1446.53	0.92992		1446.53	0.94931		1446.53	0.93285		1446.53	0.92506		1446.53	0.93012
	1444.6	0.95068		1444.6	0.93404		1444.6	0.9527		1444.6	0.93658		1444.6	0.9293		1444.6	0.93413
	1442.67	0.95585		1442.67	0.93925		1442.67	0.95577		1442.67	0.94137		1442.67	0.93478		1442.67	0.93928
	1440.74	0.96039		1440.74	0.94525		1440.74	0.95856		1440.74	0.94697		1440.74	0.94119		1440.74	0.9453
	1438.82	0.9646		1438.82	0.95155		1438.82	0.96124		1438.82	0.95287		1438.82	0.94793		1438.82	0.95166
	1436.89	0.96884		1436.89	0.95698		1436.89	0.9639		1436.89	0.95796		1436.89	0.95385		1436.89	0.95717
	1434.96	0.97284		1434.96	0.96112		1434.96	0.96648		1434.96	0.96183		1434.96	0.9585		1434.96	0.96133
	1433.03	0.97643		1433.03	0.96464		1433.03	0.9691		1433.03	0.9651		1433.03	0.96247		1433.03	0.96483
	1431.1	0.97999		1431.1	0.96776		1431.1	0.97191		1431.1	0.96799		1431.1	0.96596		1431.1	0.96796
	1429.17	0.98339		1429.17	0.97044		1429.17	0.97459		1429.17	0.97044		1429.17	0.96896		1429.17	0.97069
	1427.24	0.98614		1427.24	0.97277		1427.24	0.97677		1427.24	0.97255		1427.24	0.97155		1427.24	0.97306
	1425.32	0.98831		1425.32	0.97491		1425.32	0.97852		1425.32	0.97454		1425.32	0.97389		1425.32	0.9752
	1423.39	0.99008		1423.39	0.97687		1423.39	0.97993		1423.39	0.97644		1423.39	0.976		1423.39	0.97714
	1421.46	0.99121		1421.46	0.97867		1421.46	0.98088		1421.46	0.97822		1421.46	0.97795		1421.46	0.97888
	1419.53	0.99164		1419.53	0.98035		1419.53	0.98155		1419.53	0.97989		1419.53	0.97979		1419.53	0.98053
	1417.6	0.99185		1417.6	0.98171		1417.6	0.9823		1417.6	0.98126		1417.6	0.98126		1417.6	0.98186
	1415.67	0.99219		1415.67	0.9825		1415.67	0.98326		1415.67	0.98214		1415.67	0.9822		1415.67	0.98258
	1413.74	0.99247		1413.74	0.98282		1413.74	0.98409		1413.74	0.98259		1413.74	0.98273		1413.74	0.98278
	1411.81	0.99246		1411.81	0.98277		1411.81	0.98458		1411.81	0.98271		1411.81	0.98292		1411.81	0.98271
	1409.89	0.99235		1409.89	0.98256		1409.89	0.9849		1409.89	0.98264		1409.89	0.98287		1409.89	0.98256
	1407.96	0.99228		1407.96	0.98245		1407.96	0.98518		1407.96	0.98262		1407.96	0.98282		1407.96	0.98251
	1406.03	0.99208		1406.03	0.98233		1406.03	0.98529		1406.03	0.98259		1406.03	0.98276		1406.03	0.98247
	1404.1	0.99168		1404.1	0.98191		1404.1	0.98518		1404.1	0.98235		1404.1	0.98239		1404.1	0.98217
	1402.17	0.99117		1402.17	0.98125		1402.17	0.98501		1402.17	0.98189		1402.17	0.98169		1402.17	0.98159
	1400.24	0.9905		1400.24	0.98046		1400.24	0.98479		1400.24	0.98122		1400.24	0.98076		1400.24	0.98079
	1398.31	0.98959		1398.31	0.97942		1398.31	0.98427		1398.31	0.98024		1398.31	0.97955		1398.31	0.97969
	1396.38	0.98844		1396.38	0.97817		1396.38	0.98324		1396.38	0.97908		1396.38	0.97821		1396.38	0.97845
	1394.46	0.98699		1394.46	0.97699		1394.46	0.98189		1394.46	0.978		1394.46	0.97697		1394.46	0.97736
	1392.53	0.98547		1392.53	0.97593		1392.53	0.98064		1392.53	0.97698		1392.53	0.9758		1392.53	0.97638
	1390.6	0.98414		1390.6	0.97494		1390.6	0.97968		1390.6	0.97601		1390.6	0.97464		1390.6	0.97539
	1388.67	0.98296		1388.67	0.97408		1388.67	0.9789		1388.67	0.97517		1388.67	0.97358		1388.67	0.97442
	1386.74	0.98185		1386.74	0.97333		1386.74	0.9782		1386.74	0.97447		1386.74	0.97263		1386.74	0.97348
	1384.81	0.98078		1384.81	0.97271		1384.81	0.97759		1384.81	0.97394		1384.81	0.97184		1384.81	0.97265
	1382.88	0.97983		1382.88	0.97233		1382.88	0.9771		1382.88	0.97365		1382.88	0.97136		1382.88	0.97207
	1380.95	0.97907		1380.95	0.97202		1380.95	0.97668		1380.95	0.97344		1380.95	0.971		1380.95	0.97163
	1379.03	0.97846		1379.03	0.97148		1379.03	0.9762		1379.03	0.97302		1379.03	0.97042		1379.03	0.97098
	1377.1	0.97794		1377.1	0.97075		1377.1	0.97582		1377.1	0.97239		1377.1	0.96967		1377.1	0.9701
	1375.17	0.97749		1375.17	0.96996		1375.17	0.97565		1375.17	0.9717		1375.17	0.96895		1375.17	0.9692
	1373.24	0.97713		1373.24	0.96918		1373.24	0.97554		1373.24	0.97106		1373.24	0.96829		1373.24	0.96843
	1371.31	0.97676		1371.31	0.96853		1371.31	0.97551		1371.31	0.97055		1371.31	0.96773		1371.31	0.96782
	1369.38	0.97631		1369.38	0.96805		1369.38	0.97572		1369.38	0.97015		1369.38	0.96731		1369.38	0.96735
	1367.45	0.97585		1367.45	0.9676		1367.45	0.97611		1367.45	0.96979		1367.45	0.9669		1367.45	0.9669
	1365.53	0.97542		1365.53	0.96714		1365.53	0.97633		1365.53	0.96946		1365.53	0.96644		1365.53	0.96648
	1363.6	0.97511		1363.6	0.96689		1363.6	0.97628		1363.6	0.9693		1363.6	0.96615		1363.6	0.96627
	1361.67	0.97498		1361.67	0.967		1361.67	0.97627		1361.67	0.96939		1361.67	0.96622		1361.67	0.9664
	1359.74	0.97502		1359.74	0.96736		1359.74	0.97645		1359.74	0.96971		1359.74	0.96655		1359.74	0.96681
	1357.81	0.97512		1357.81	0.96768		1357.81	0.97663		1357.81	0.97		1357.81	0.96683		1357.81	0.9672
	1355.88	0.97534		1355.88	0.96774		1355.88	0.97679		1355.88	0.97003		1355.88	0.96683		1355.88	0.9673
	1353.95	0.97569		1353.95	0.96761		1353.95	0.97708		1353.95	0.96991		1353.95	0.96664		1353.95	0.96714
	1352.02	0.97604		1352.02	0.96753		1352.02	0.97742		1352.02	0.96988		1352.02	0.96652		1352.02	0.96702
	1350.1	0.97635		1350.1	0.96768		1350.1	0.97773		1350.1	0.97009		1350.1	0.96666		1350.1	0.96714
	1348.17	0.97676		1348.17	0.96805		1348.17	0.97819		1348.17	0.97046		1348.17	0.96704		1348.17	0.96748
	1346.24	0.9774		1346.24	0.96861		1346.24	0.97886		1346.24	0.97093		1346.24	0.96759		1346.24	0.96799
	1344.31	0.97812		1344.31	0.96918		1344.31	0.9795		1344.31	0.97139		1344.31	0.96818		1344.31	0.96855
	1342.38	0.97874		1342.38	0.9696		1342.38	0.97982		1342.38	0.97169		1342.38	0.96867		1342.38	0.96902
	1340.45	0.97927		1340.45	0.97002		1340.45	0.97994		1340.45	0.97197		1340.45	0.96916		1340.45	0.96947
	1338.52	0.97976		1338.52	0.97059		1338.52	0.98018		1338.52	0.97244		1338.52	0.96979		1338.52	0.97003
	1336.59	0.98016		1336.59	0.97116		1336.59	0.98064		1336.59	0.97299		1336.59	0.97047		1336.59	0.97062
	1334.67	0.9805		1334.67	0.97157		1334.67	0.98111		1334.67	0.97348		1334.67	0.97107		1334.67	0.97116
	1332.74	0.98077		1332.74	0.97185		1332.74	0.98126		1332.74	0.97385		1332.74	0.97155		1332.74	0.97161
	1330.81	0.98095		1330.81	0.97205		1330.81	0.9812		1330.81	0.97411		1330.81	0.97193		1330.81	0.97196
	1328.88	0.98119		1328.88	0.97221		1328.88	0.98139		1328.88	0.9743		1328.88	0.97221		1328.88	0.97224
	1326.95	0.98142		1326.95	0.97244		1326.95	0.9818		1326.95	0.97453		1326.95	0.97248		1326.95	0.97257
	1325.02	0.98144		1325.02	0.97279		1325.02	0.98195		1325.02	0.97485		1325.02	0.97279		1325.02	0.97301
	1323.09	0.98138		1323.09	0.97317		1323.09	0.98185		1323.09	0.97521		1323.09	0.97313		1323.09	0.97346
	1321.16	0.98143		1321.16	0.97338		1321.16	0.98183		1321.16	0.97544		1321.16	0.97335		1321.16	0.97374
	1319.24	0.9814		1319.24	0.97324		1319.24	0.98185		1319.24	0.97535		1319.24	0.97326		1319.24	0.97368
	1317.31	0.98114		1317.31	0.97288		1317.31	0.98168		1317.31	0.97509		1317.31	0.97293		1317.31	0.97342
	1315.38	0.98084		1315.38	0.97263		1315.38	0.98144		1315.38	0.97492		1315.38	0.97266		1315.38	0.97323
	1313.45	0.98071		1313.45	0.9726		1313.45	0.98141		1313.45	0.97489		1313.45	0.97254		1313.45	0.97322
	1311.52	0.98074		1311.52	0.97271		1311.52	0.98168		1311.52	0.97492		1311.52	0.97249		1311.52	0.9733
	1309.59	0.98086		1309.59	0.97288		1309.59	0.98211		1309.59	0.97498		1309.59	0.97244		1309.59	0.97337
	1307.66	0.98095		1307.66	0.97305		1307.66	0.98243		1307.66	0.97502		1307.66	0.97239		1307.66	0.97345
	1305.74	0.98087		1305.74	0.97318		1305.74	0.98241		1305.74	0.975		1305.74	0.97231		1305.74	0.97352
	1303.81	0.98075		1303.81	0.97327		1303.81	0.98227		1303.81	0.97491		1303.81	0.97219		1303.81	0.97354
	1301.88	0.98063		1301.88	0.97326		1301.88	0.9822		1301.88	0.97476		1301.88	0.972		1301.88	0.97347
	1299.95	0.98034		1299.95	0.97305		1299.95	0.98196		1299.95	0.97451		1299.95	0.97165		1299.95	0.97324
	1298.02	0.97982		1298.02	0.97265		1298.02	0.98133		1298.02	0.97413		1298.02	0.97115		1298.02	0.97285
	1296.09	0.97917		1296.09	0.9721		1296.09	0.98061		1296.09	0.97359		1296.09	0.9705		1296.09	0.97231
	1294.16	0.9786		1294.16	0.97143		1294.16	0.98015		1294.16	0.97287		1294.16	0.96967		1294.16	0.97158
	1292.23	0.97824		1292.23	0.97066		1292.23	0.97996		1292.23	0.97202		1292.23	0.96874		1292.23	0.97072
	1290.31	0.97786		1290.31	0.96989		1290.31	0.97981		1290.31	0.97114		1290.31	0.96782		1290.31	0.96985
	1288.38	0.97714		1288.38	0.96913		1288.38	0.9794		1288.38	0.97027		1288.38	0.96695		1288.38	0.96904
	1286.45	0.97614		1286.45	0.96829		1286.45	0.97864		1286.45	0.96935		1286.45	0.96609		1286.45	0.96821
	1284.52	0.97503		1284.52	0.96736		1284.52	0.97765		1284.52	0.96834		1284.52	0.96515		1284.52	0.96727
	1282.59	0.97394		1282.59	0.96642		1282.59	0.97664		1282.59	0.96732		1282.59	0.96412		1282.59	0.96627
	1280.66	0.97305		1280.66	0.96554		1280.66	0.9758		1280.66	0.96639		1280.66	0.96301		1280.66	0.96533
	1278.73	0.97228		1278.73	0.96472		1278.73	0.97516		1278.73	0.96554		1278.73	0.96186		1278.73	0.96445
	1276.8	0.97134		1276.8	0.96397		1276.8	0.97458		1276.8	0.96474		1276.8	0.96072		1276.8	0.96362
	1274.88	0.97034		1274.88	0.96329		1274.88	0.97415		1274.88	0.964		1274.88	0.95965		1274.88	0.96288
	1272.95	0.96962		1272.95	0.96267		1272.95	0.97391		1272.95	0.96334		1272.95	0.95867		1272.95	0.96228
	1271.02	0.96935		1271.02	0.96209		1271.02	0.97389		1271.02	0.96272		1271.02	0.95774		1271.02	0.96179
	1269.09	0.96954		1269.09	0.96153		1269.09	0.97421		1269.09	0.9621		1269.09	0.95682		1269.09	0.96131
	1267.16	0.97025		1267.16	0.96095		1267.16	0.97495		1267.16	0.96148		1267.16	0.95593		1267.16	0.9608
	1265.23	0.97131		1265.23	0.96038		1265.23	0.97595		1265.23	0.96092		1265.23	0.95516		1265.23	0.96027
	1263.3	0.9722		1263.3	0.95984		1263.3	0.97674		1263.3	0.96047		1263.3	0.95455		1263.3	0.95978
	1261.37	0.97246		1261.37	0.95936		1261.37	0.97673		1261.37	0.96014		1261.37	0.95411		1261.37	0.95933
	1259.45	0.97189		1259.45	0.95899		1259.45	0.9757		1259.45	0.95993		1259.45	0.95384		1259.45	0.95893
	1257.52	0.97062		1257.52	0.95878		1257.52	0.97406		1257.52	0.95981		1257.52	0.95373		1257.52	0.95865
	1255.59	0.96921		1255.59	0.95867		1255.59	0.97247		1255.59	0.95974		1255.59	0.95379		1255.59	0.95844
	1253.66	0.9681		1253.66	0.95854		1253.66	0.9713		1253.66	0.95967		1253.66	0.95396		1253.66	0.95826
	1251.73	0.96732		1251.73	0.95834		1251.73	0.97052		1251.73	0.95958		1251.73	0.95414		1251.73	0.95806
	1249.8	0.96681		1249.8	0.95805		1249.8	0.96998		1249.8	0.95942		1249.8	0.95421		1249.8	0.95777
	1247.87	0.96656		1247.87	0.95768		1247.87	0.96968		1247.87	0.95914		1247.87	0.95412		1247.87	0.95732
	1245.95	0.96639		1245.95	0.95728		1245.95	0.96951		1245.95	0.95882		1245.95	0.95389		1245.95	0.9568
	1244.02	0.96621		1244.02	0.95693		1244.02	0.96931		1244.02	0.95858		1244.02	0.9536		1244.02	0.95633
	1242.09	0.96607		1242.09	0.95657		1242.09	0.96922		1242.09	0.95837		1242.09	0.95334		1242.09	0.95595
	1240.16	0.96596		1240.16	0.95612		1240.16	0.96919		1240.16	0.95808		1240.16	0.95302		1240.16	0.95556
	1238.23	0.96563		1238.23	0.9556		1238.23	0.96878		1238.23	0.95772		1238.23	0.95264		1238.23	0.95516
	1236.3	0.96489		1236.3	0.95508		1236.3	0.96794		1236.3	0.95736		1236.3	0.95229		1236.3	0.95483
	1234.37	0.96393		1234.37	0.9546		1234.37	0.96703		1234.37	0.95703		1234.37	0.95199		1234.37	0.95461
	1232.44	0.96309		1232.44	0.95414		1232.44	0.96616		1232.44	0.95668		1232.44	0.95164		1232.44	0.95441
	1230.52	0.96255		1230.52	0.95367		1230.52	0.96549		1230.52	0.95632		1230.52	0.95124		1230.52	0.95419
	1228.59	0.96235		1228.59	0.95324		1228.59	0.96516		1228.59	0.95599		1228.59	0.95085		1228.59	0.95397
	1226.66	0.96228		1226.66	0.95288		1226.66	0.96493		1226.66	0.95571		1226.66	0.95053		1226.66	0.95375
	1224.73	0.96226		1224.73	0.95259		1224.73	0.96464		1224.73	0.95553		1224.73	0.95027		1224.73	0.95357
	1222.8	0.96238		1222.8	0.95236		1222.8	0.96427		1222.8	0.95547		1222.8	0.95008		1222.8	0.95347
	1220.87	0.96258		1220.87	0.95219		1220.87	0.96383		1220.87	0.95545		1220.87	0.94994		1220.87	0.95344
	1218.94	0.96285		1218.94	0.95203		1218.94	0.96339		1218.94	0.95537		1218.94	0.9498		1218.94	0.95345
	1217.01	0.9632		1217.01	0.9518		1217.01	0.96309		1217.01	0.95522		1217.01	0.94959		1217.01	0.95341
	1215.09	0.96334		1215.09	0.9515		1215.09	0.96291		1215.09	0.95505		1215.09	0.94931		1215.09	0.95331
	1213.16	0.96299		1213.16	0.95118		1213.16	0.96266		1213.16	0.95484		1213.16	0.94901		1213.16	0.95314
	1211.23	0.96247		1211.23	0.95085		1211.23	0.9621		1211.23	0.95459		1211.23	0.94873		1211.23	0.95287
	1209.3	0.96204		1209.3	0.95057		1209.3	0.96105		1209.3	0.95438		1209.3	0.94852		1209.3	0.95262
	1207.37	0.9616		1207.37	0.95047		1207.37	0.95966		1207.37	0.95438		1207.37	0.94852		1207.37	0.95259
	1205.44	0.96121		1205.44	0.95055		1205.44	0.95851		1205.44	0.95454		1205.44	0.94878		1205.44	0.95279
	1203.51	0.96093		1203.51	0.95073		1203.51	0.95776		1203.51	0.95475		1203.51	0.94926		1203.51	0.95306
	1201.58	0.96067		1201.58	0.95101		1201.58	0.95716		1201.58	0.95501		1201.58	0.94985		1201.58	0.95337
	1199.66	0.96067		1199.66	0.95146		1199.66	0.95677		1199.66	0.95542		1199.66	0.95056		1199.66	0.95384
	1197.73	0.96111		1197.73	0.95207		1197.73	0.95653		1197.73	0.95597		1197.73	0.95141		1197.73	0.95448
	1195.8	0.96225		1195.8	0.95277		1195.8	0.95643		1195.8	0.95657		1195.8	0.95231		1195.8	0.95521
	1193.87	0.96371		1193.87	0.95349		1193.87	0.95623		1193.87	0.95713		1193.87	0.95311		1193.87	0.95589
	1191.94	0.96491		1191.94	0.95407		1191.94	0.95571		1191.94	0.95757		1191.94	0.95372		1191.94	0.95646
	1190.01	0.96588		1190.01	0.95438		1190.01	0.95525		1190.01	0.95778		1190.01	0.95403		1190.01	0.95677
	1188.08	0.96666		1188.08	0.95435		1188.08	0.95507		1188.08	0.95767		1188.08	0.95396		1188.08	0.9567
	1186.16	0.96686		1186.16	0.95395		1186.16	0.95453		1186.16	0.95723		1186.16	0.95348		1186.16	0.95624
	1184.23	0.96637		1184.23	0.95315		1184.23	0.95314		1184.23	0.95651		1184.23	0.9526		1184.23	0.95545
	1182.3	0.96538		1182.3	0.95198		1182.3	0.95126		1182.3	0.9555		1182.3	0.95136		1182.3	0.95433
	1180.37	0.96377		1180.37	0.95059		1180.37	0.94913		1180.37	0.95433		1180.37	0.94988		1180.37	0.95299
	1178.44	0.96156		1178.44	0.94923		1178.44	0.94649		1178.44	0.95328		1178.44	0.94845		1178.44	0.95165
	1176.51	0.95932		1176.51	0.94806		1176.51	0.94344		1176.51	0.95248		1176.51	0.94731		1176.51	0.9505
	1174.58	0.95754		1174.58	0.94722		1174.58	0.94057		1174.58	0.95192		1174.58	0.94658		1174.58	0.94965
	1172.65	0.95641		1172.65	0.94683		1172.65	0.93831		1172.65	0.9517		1172.65	0.94633		1172.65	0.94926
	1170.73	0.95614		1170.73	0.94694		1170.73	0.93671		1170.73	0.95191		1170.73	0.94661		1170.73	0.94948
	1168.8	0.9568		1168.8	0.94756		1168.8	0.93573		1168.8	0.95259		1168.8	0.94747		1168.8	0.9503
	1166.87	0.95846		1166.87	0.94876		1166.87	0.9354		1166.87	0.95372		1166.87	0.94892		1166.87	0.95167
	1164.94	0.96116		1164.94	0.95051		1164.94	0.93546		1164.94	0.95528		1164.94	0.95096		1164.94	0.95352
	1163.01	0.9648		1163.01	0.95276		1163.01	0.93577		1163.01	0.95732		1163.01	0.95354		1163.01	0.95591
	1161.08	0.96901		1161.08	0.9534		1161.08	0.93666		1161.08	0.95979		1161.08	0.95657		1161.08	0.9588
	1159.15	0.9732		1159.15	0.95336		1159.15	0.9381		1159.15	0.96256		1159.15	0.9599		1159.15	0.96195
	1157.22	0.9769		1157.22	0.95155		1157.22	0.93934		1157.22	0.96552		1157.22	0.96337		1157.22	0.9652
	1155.3	0.98001		1155.3	0.94477		1155.3	0.93979		1155.3	0.96854		1155.3	0.96686		1155.3	0.96848
	1153.37	0.98258		1153.37	0.94766		1153.37	0.93981		1153.37	0.97135		1153.37	0.97008		1153.37	0.97161
	1151.44	0.98456		1151.44	0.9399		1151.44	0.9399		1151.44	0.97371		1151.44	0.97274		1151.44	0.97428
	1149.51	0.98589		1149.51	0.93992		1149.51	0.93992		1149.51	0.97556		1149.51	0.97478		1149.51	0.97634
	1147.58	0.98675		1147.58	0.93947		1147.58	0.93947		1147.58	0.97696		1147.58	0.97625		1147.58	0.97788
	1145.65	0.98728		1145.65	0.93843		1145.65	0.93843		1145.65	0.97804		1145.65	0.97725		1145.65	0.97896
	1143.72	0.9877		1143.72	0.93707		1143.72	0.93707		1143.72	0.97893		1143.72	0.97795		1143.72	0.97965
	1141.8	0.98825		1141.8	0.93559		1141.8	0.93559		1141.8	0.97969		1141.8	0.97855		1141.8	0.98008
	1139.87	0.98873		1139.87	0.93414		1139.87	0.93414		1139.87	0.98027		1139.87	0.97909		1139.87	0.98037
	1137.94	0.98888		1137.94	0.93268		1137.94	0.93268		1137.94	0.98053		1137.94	0.97947		1137.94	0.98049
	1136.01	0.98858		1136.01	0.93086		1136.01	0.93086		1136.01	0.98047		1136.01	0.97964		1136.01	0.98042
	1134.08	0.98813		1134.08	0.92896		1134.08	0.92896		1134.08	0.98021		1134.08	0.97954		1134.08	0.98019
	1132.15	0.98805		1132.15	0.9276		1132.15	0.9276		1132.15	0.97985		1132.15	0.97916		1132.15	0.97979
	1130.22	0.98826		1130.22	0.92641		1130.22	0.92641		1130.22	0.97934		1130.22	0.97852		1130.22	0.97929
	1128.29	0.98829		1128.29	0.92502		1128.29	0.92502		1128.29	0.97862		1128.29	0.97768		1128.29	0.97867
	1126.37	0.98808		1126.37	0.9236		1126.37	0.9236		1126.37	0.97767		1126.37	0.97672		1126.37	0.9779
	1124.44	0.98749		1124.44	0.92164		1124.44	0.92164		1124.44	0.97666		1124.44	0.97572		1124.44	0.97704
	1122.51	0.98645		1122.51	0.91878		1122.51	0.91878		1122.51	0.97572		1122.51	0.9747		1122.51	0.97618
	1120.58	0.98565		1120.58	0.91616		1120.58	0.91616		1120.58	0.97485		1120.58	0.97373		1120.58	0.97536
	1118.65	0.98553		1118.65	0.91454		1118.65	0.91454		1118.65	0.97406		1118.65	0.97287		1118.65	0.97463
	1116.72	0.9856		1116.72	0.9132		1116.72	0.9132		1116.72	0.97332		1116.72	0.972		1116.72	0.97397
	1114.79	0.98528		1114.79	0.91153		1114.79	0.91153		1114.79	0.97246		1114.79	0.97091		1114.79	0.97317
	1112.86	0.98458		1112.86	0.90972		1112.86	0.90972		1112.86	0.97147		1112.86	0.9696		1112.86	0.97219
	1110.94	0.98396		1110.94	0.90807		1110.94	0.90807		1110.94	0.97051		1110.94	0.96831		1110.94	0.97118
	1109.01	0.98374		1109.01	0.90655		1109.01	0.90655		1109.01	0.96963		1109.01	0.96729		1109.01	0.97029
	1107.08	0.98373		1107.08	0.9051		1107.08	0.9051		1107.08	0.96887		1107.08	0.96662		1107.08	0.96957
	1105.15	0.98355		1105.15	0.90374		1105.15	0.90374		1105.15	0.96827		1105.15	0.96629		1105.15	0.96905
	1103.22	0.98313		1103.22	0.90233		1103.22	0.90233		1103.22	0.9678		1103.22	0.96621		1103.22	0.9687
	1101.29	0.98271		1101.29	0.90081		1101.29	0.90081		1101.29	0.96738		1101.29	0.96623		1101.29	0.96845
	1099.36	0.98246		1099.36	0.89931		1099.36	0.89931		1099.36	0.96702		1099.36	0.96626		1099.36	0.96825
	1097.43	0.98235		1097.43	0.89785		1097.43	0.89785		1097.43	0.96687		1097.43	0.96627		1097.43	0.96813
	1095.51	0.98217		1095.51	0.89605		1095.51	0.89605		1095.51	0.96691		1095.51	0.96618		1095.51	0.96808
	1093.58	0.98184		1093.58	0.89383		1093.58	0.89383		1093.58	0.96688		1093.58	0.96591		1093.58	0.96801
	1091.65	0.98134		1091.65	0.89179		1091.65	0.89179		1091.65	0.96656		1091.65	0.96539		1091.65	0.96781
	1089.72	0.98064		1089.72	0.89029		1089.72	0.89029		1089.72	0.96599		1089.72	0.96465		1089.72	0.96737
	1087.79	0.98005		1087.79	0.88914		1087.79	0.88914		1087.79	0.96528		1087.79	0.96383		1087.79	0.96679
	1085.86	0.97986		1085.86	0.88787		1085.86	0.88787		1085.86	0.9646		1085.86	0.96309		1085.86	0.96626
	1083.93	0.97938		1083.93	0.88606		1083.93	0.88606		1083.93	0.96405		1083.93	0.96244		1083.93	0.96583
	1082.01	0.97832		1082.01	0.88386		1082.01	0.88386		1082.01	0.96351		1082.01	0.96181		1082.01	0.96539
	1080.08	0.97769		1080.08	0.88195		1080.08	0.88195		1080.08	0.96298		1080.08	0.96111		1080.08	0.96481
	1078.15	0.97769		1078.15	0.88043		1078.15	0.88043		1078.15	0.96248		1078.15	0.96026		1078.15	0.96403
	1076.22	0.97729		1076.22	0.87891		1076.22	0.87891		1076.22	0.96201		1076.22	0.95927		1076.22	0.9631
	1074.29	0.97638		1074.29	0.87735		1074.29	0.87735		1074.29	0.96165		1074.29	0.95837		1074.29	0.96224
	1072.36	0.97571		1072.36	0.87567		1072.36	0.87567		1072.36	0.96146		1072.36	0.95785		1072.36	0.96163
	1070.43	0.97528		1070.43	0.87369		1070.43	0.87369		1070.43	0.96142		1070.43	0.95777		1070.43	0.96128
	1068.5	0.97494		1068.5	0.87188		1068.5	0.87188		1068.5	0.96158		1068.5	0.95799		1068.5	0.96123
	1066.58	0.9751		1066.58	0.87067		1066.58	0.87067		1066.58	0.96202		1066.58	0.95839		1066.58	0.96146
	1064.65	0.97562		1064.65	0.86996		1064.65	0.86996		1064.65	0.9627		1064.65	0.95901		1064.65	0.96194
	1062.72	0.97586		1062.72	0.8695		1062.72	0.8695		1062.72	0.96352		1062.72	0.95977		1062.72	0.96259
	1060.79	0.97605		1060.79	0.86902		1060.79	0.86902		1060.79	0.96438		1060.79	0.96056		1060.79	0.96335
	1058.86	0.97669		1058.86	0.86845		1058.86	0.86845		1058.86	0.96524		1058.86	0.96139		1058.86	0.96419
	1056.93	0.97753		1056.93	0.86834		1056.93	0.86834		1056.93	0.96596		1056.93	0.96223		1056.93	0.96496
	1055	0.97834		1055	0.86886		1055	0.86886		1055	0.9664		1055	0.96295		1055	0.96555
	1053.07	0.97919		1053.07	0.86942		1053.07	0.86942		1053.07	0.9667		1053.07	0.96355		1053.07	0.96605
	1051.15	0.98007		1051.15	0.86983		1051.15	0.86983		1051.15	0.96701		1051.15	0.96414		1051.15	0.96658
	1049.22	0.98086		1049.22	0.87046		1049.22	0.87046		1049.22	0.96735		1049.22	0.96482		1049.22	0.96719
	1047.29	0.98152		1047.29	0.87121		1047.29	0.87121		1047.29	0.96769		1047.29	0.96549		1047.29	0.96783
	1045.36	0.98214		1045.36	0.87155		1045.36	0.87155		1045.36	0.96809		1045.36	0.96606		1045.36	0.96839
	1043.43	0.98276		1043.43	0.87156		1043.43	0.87156		1043.43	0.9685		1043.43	0.96659		1043.43	0.96879
	1041.5	0.98315		1041.5	0.87179		1041.5	0.87179		1041.5	0.9689		1041.5	0.96711		1041.5	0.96908
	1039.57	0.98343		1039.57	0.87259		1039.57	0.87259		1039.57	0.9693		1039.57	0.96758		1039.57	0.96934
	1037.64	0.98396		1037.64	0.8734		1037.64	0.8734		1037.64	0.96973		1037.64	0.96803		1037.64	0.9697
	1035.72	0.98491		1035.72	0.87373		1035.72	0.87373		1035.72	0.97018		1035.72	0.96851		1035.72	0.97017
	1033.79	0.98616		1033.79	0.87423		1033.79	0.87423		1033.79	0.97071		1033.79	0.96912		1033.79	0.97067
	1031.86	0.98746		1031.86	0.87536		1031.86	0.87536		1031.86	0.97134		1031.86	0.96981		1031.86	0.97118
	1029.93	0.98857		1029.93	0.87669		1029.93	0.87669		1029.93	0.972		1029.93	0.97048		1029.93	0.97174
	1028	0.98949		1028	0.87779		1028	0.87779		1028	0.97257		1028	0.97107		1028	0.97237
	1026.07	0.99054		1026.07	0.8787		1026.07	0.8787		1026.07	0.97307		1026.07	0.97162		1026.07	0.973
	1024.14	0.99195		1024.14	0.87956		1024.14	0.87956		1024.14	0.97351		1024.14	0.97217		1024.14	0.97355
	1022.22	0.99312		1022.22	0.88024		1022.22	0.88024		1022.22	0.97392		1022.22	0.9727		1022.22	0.97404
	1020.29	0.99328		1020.29	0.88055		1020.29	0.88055		1020.29	0.97423		1020.29	0.97323		1020.29	0.9745
	1018.36	0.99279		1018.36	0.88088		1018.36	0.88088		1018.36	0.97443		1018.36	0.97372		1018.36	0.97493
	1016.43	0.9925		1016.43	0.88167		1016.43	0.88167		1016.43	0.9746		1016.43	0.97412		1016.43	0.97538
	1014.5	0.99246		1014.5	0.88254		1014.5	0.88254		1014.5	0.97485		1014.5	0.97445		1014.5	0.97586
	1012.57	0.99215		1012.57	0.88341		1012.57	0.88341		1012.57	0.97519		1012.57	0.97476		1012.57	0.97634
	1010.64	0.99169		1010.64	0.88465		1010.64	0.88465		1010.64	0.97565		1010.64	0.97507		1010.64	0.97683
	1008.71	0.99149		1008.71	0.88574		1008.71	0.88574		1008.71	0.97622		1008.71	0.97535		1008.71	0.97728
	1006.79	0.99154		1006.79	0.88626		1006.79	0.88626		1006.79	0.97679		1006.79	0.97564		1006.79	0.97761
	1004.86	0.99165		1004.86	0.88685		1004.86	0.88685		1004.86	0.97728		1004.86	0.97599		1004.86	0.97786
	1002.93	0.99147		1002.93	0.88791		1002.93	0.88791		1002.93	0.97768		1002.93	0.97635		1002.93	0.97809
	1001	0.99109		1001	0.88929		1001	0.88929		1001	0.9781		1001	0.97669		1001	0.97838
	999.071	0.99134		999.071	0.89104		999.071	0.89104		999.071	0.9785		999.071	0.977		999.071	0.97871
	997.142	0.9922		997.142	0.89303		997.142	0.89303		997.142	0.97883		997.142	0.97726		997.142	0.97895
	995.213	0.9928		995.213	0.89494		995.213	0.89494		995.213	0.97911		995.213	0.97755		995.213	0.97909
	993.285	0.99277		993.285	0.8969		993.285	0.8969		993.285	0.97932		993.285	0.97791		993.285	0.97924
	991.356	0.9922		991.356	0.89906		991.356	0.89906		991.356	0.97938		991.356	0.97827		991.356	0.97942
	989.427	0.99154		989.427	0.90131		989.427	0.90131		989.427	0.9793		989.427	0.97853		989.427	0.97957
	987.498	0.9914		987.498	0.90362		987.498	0.90362		987.498	0.97923		987.498	0.97879		987.498	0.9796
	985.57	0.99168		985.57	0.90615		985.57	0.90615		985.57	0.97932		985.57	0.97915		985.57	0.97959
	983.641	0.99174		983.641	0.90901		983.641	0.90901		983.641	0.97949		983.641	0.97954		983.641	0.97964
	981.712	0.99157		981.712	0.91196		981.712	0.91196		981.712	0.97958		981.712	0.9798		981.712	0.97982
	979.784	0.99145		979.784	0.91473		979.784	0.91473		979.784	0.97956		979.784	0.9799		979.784	0.97999
	977.855	0.99133		977.855	0.9173		977.855	0.9173		977.855	0.97953		977.855	0.97989		977.855	0.98006
	975.926	0.99118		975.926	0.9199		975.926	0.9199		975.926	0.97955		975.926	0.97981		975.926	0.98006
	973.997	0.99127		973.997	0.92268		973.997	0.92268		973.997	0.97958		973.997	0.97967		973.997	0.98003
	972.069	0.99148		972.069	0.92553		972.069	0.92553		972.069	0.97953		972.069	0.97944		972.069	0.97993
	970.14	0.9914		970.14	0.92827		970.14	0.92827		970.14	0.97936		970.14	0.97908		970.14	0.97962
	968.211	0.99104		968.211	0.93089		968.211	0.93089		968.211	0.97908		968.211	0.9786		968.211	0.97924
	966.283	0.99088		966.283	0.93362		966.283	0.93362		966.283	0.97882		966.283	0.97809		966.283	0.97898
	964.354	0.9911		964.354	0.93655		964.354	0.93655		964.354	0.97868		964.354	0.97764		964.354	0.97886
	962.425	0.99115		962.425	0.93919		962.425	0.93919		962.425	0.97861		962.425	0.97731		962.425	0.97884
	960.497	0.99072		960.497	0.941		960.497	0.941		960.497	0.97848		960.497	0.9771		960.497	0.97887
	958.568	0.99035		958.568	0.94244		958.568	0.94244		958.568	0.97833		958.568	0.97697		958.568	0.97893
	956.639	0.99058		956.639	0.94441		956.639	0.94441		956.639	0.97823		956.639	0.97697		956.639	0.97903
	954.71	0.99111		954.71	0.94676		954.71	0.94676		954.71	0.97822		954.71	0.97708		954.71	0.97921
	952.782	0.99141		952.782	0.94873		952.782	0.94873		952.782	0.97835		952.782	0.97725		952.782	0.97941
	950.853	0.99158		950.853	0.95043		950.853	0.95043		950.853	0.97864		950.853	0.97743		950.853	0.97954
	948.924	0.9919		948.924	0.95235		948.924	0.95235		948.924	0.97903		948.924	0.97763		948.924	0.97964
	946.996	0.99215		946.996	0.95415		946.996	0.95415		946.996	0.97949		946.996	0.97788		946.996	0.97981
	945.067	0.99216		945.067	0.95563		945.067	0.95563		945.067	0.97997		945.067	0.9782		945.067	0.98008
	943.138	0.9921		943.138	0.95704		943.138	0.95704		943.138	0.98038		943.138	0.97852		943.138	0.98041
	941.209	0.99216		941.209	0.95842		941.209	0.95842		941.209	0.9807		941.209	0.97886		941.209	0.98072
	939.281	0.99251		939.281	0.95978		939.281	0.95978		939.281	0.98099		939.281	0.97925		939.281	0.98103
	937.352	0.99307		937.352	0.96097		937.352	0.96097		937.352	0.98121		937.352	0.97964		937.352	0.98135
	935.423	0.9936		935.423	0.96208		935.423	0.96208		935.423	0.98126		935.423	0.97992		935.423	0.98153
	933.495	0.994		933.495	0.9633		933.495	0.9633		933.495	0.98119		933.495	0.98015		933.495	0.9816
	931.566	0.99393		931.566	0.96421		931.566	0.96421		931.566	0.98111		931.566	0.98042		931.566	0.98174
	929.637	0.9936		929.637	0.96467		929.637	0.96467		929.637	0.98116		929.637	0.98076		929.637	0.98208
	927.708	0.99367		927.708	0.96514		927.708	0.96514		927.708	0.98137		927.708	0.98116		927.708	0.98249
	925.78	0.99413		925.78	0.96594		925.78	0.96594		925.78	0.98162		925.78	0.9816		925.78	0.98284
	923.851	0.99456		923.851	0.96693		923.851	0.96693		923.851	0.98179		923.851	0.98204		923.851	0.98313
	921.922	0.9947		921.922	0.96756		921.922	0.96756		921.922	0.98189		921.922	0.98247		921.922	0.98338
	919.994	0.99443		919.994	0.96766		919.994	0.96766		919.994	0.98202		919.994	0.98286		919.994	0.98353
	918.065	0.99415		918.065	0.96799		918.065	0.96799		918.065	0.98222		918.065	0.98315		918.065	0.98356
	916.136	0.99419		916.136	0.96883		916.136	0.96883		916.136	0.98241		916.136	0.98331		916.136	0.98356
	914.208	0.9943		914.208	0.96934		914.208	0.96934		914.208	0.98254		914.208	0.98334		914.208	0.98353
	912.279	0.99434		912.279	0.96923		912.279	0.96923		912.279	0.98259		912.279	0.98321		912.279	0.98343
	910.35	0.99439		910.35	0.96911		910.35	0.96911		910.35	0.98255		910.35	0.98287		910.35	0.9833
	908.421	0.99425		908.421	0.96908		908.421	0.96908		908.421	0.98238		908.421	0.98241		908.421	0.98313
	906.493	0.99393		906.493	0.96887		906.493	0.96887		906.493	0.98211		906.493	0.98193		906.493	0.98294
	904.564	0.99373		904.564	0.96882		904.564	0.96882		904.564	0.98181		904.564	0.98147		904.564	0.98274
	902.635	0.99381		902.635	0.96946		902.635	0.96946		902.635	0.98156		902.635	0.98104		902.635	0.98253
	900.707	0.99399		900.707	0.97039		900.707	0.97039		900.707	0.98126		900.707	0.98062		900.707	0.98238
	898.778	0.99403		898.778	0.97073		898.778	0.97073		898.778	0.98082		898.778	0.98022		898.778	0.98228
	896.849	0.99377		896.849	0.97034		896.849	0.97034		896.849	0.98034		896.849	0.97992		896.849	0.98221
	894.92	0.9934		894.92	0.96995		894.92	0.96995		894.92	0.97998		894.92	0.97975		894.92	0.98224
	892.992	0.99359		892.992	0.97024		892.992	0.97024		892.992	0.97979		892.992	0.97966		892.992	0.98235
	891.063	0.99434		891.063	0.97112		891.063	0.97112		891.063	0.9798		891.063	0.97961		891.063	0.98241
	889.134	0.99459		889.134	0.97174		889.134	0.97174		889.134	0.97997		889.134	0.97967		889.134	0.98237
	887.206	0.994		887.206	0.97167		887.206	0.97167		887.206	0.98015		887.206	0.97983		887.206	0.98229
	885.277	0.99354		885.277	0.97159		885.277	0.97159		885.277	0.98031		885.277	0.98007		885.277	0.98224
	883.348	0.99359		883.348	0.97201		883.348	0.97201		883.348	0.98052		883.348	0.98036		883.348	0.98222
	881.419	0.99355		881.419	0.97242		881.419	0.97242		881.419	0.98081		881.419	0.98053		881.419	0.9822
	879.491	0.99343		879.491	0.97238		879.491	0.97238		879.491	0.98112		879.491	0.98054		879.491	0.98225
	877.562	0.99372		877.562	0.9723		877.562	0.9723		877.562	0.98148		877.562	0.98053		877.562	0.98237
	875.633	0.99447		875.633	0.97273		875.633	0.97273		875.633	0.98186		875.633	0.98061		875.633	0.98244
	873.705	0.99535		873.705	0.97348		873.705	0.97348		873.705	0.98219		873.705	0.98073		873.705	0.98245
	871.776	0.9958		871.776	0.97384		871.776	0.97384		871.776	0.98241		871.776	0.9808		871.776	0.98241
	869.847	0.99537		869.847	0.97343		869.847	0.97343		869.847	0.98247		869.847	0.98076		869.847	0.98238
	867.919	0.99419		867.919	0.97262		867.919	0.97262		867.919	0.98242		867.919	0.98067		867.919	0.9824
	865.99	0.99304		865.99	0.97225		865.99	0.97225		865.99	0.98242		865.99	0.98072		865.99	0.98247
	864.061	0.9927		864.061	0.97254		864.061	0.97254		864.061	0.9824		864.061	0.98083		864.061	0.98252
	862.132	0.99295		862.132	0.97292		862.132	0.97292		862.132	0.98215		862.132	0.98075		862.132	0.98249
	860.204	0.99318		860.204	0.97298		860.204	0.97298		860.204	0.98171		860.204	0.98054		860.204	0.98232
	858.275	0.99312		858.275	0.97286		858.275	0.97286		858.275	0.98124		858.275	0.98033		858.275	0.98201
	856.346	0.99274		856.346	0.97281		856.346	0.97281		856.346	0.98073		856.346	0.98008		856.346	0.98156
	854.418	0.9924		854.418	0.97279		854.418	0.97279		854.418	0.98013		854.418	0.9797		854.418	0.98095
	852.489	0.9927		852.489	0.97282		852.489	0.97282		852.489	0.97955		852.489	0.97927		852.489	0.98027
	850.56	0.99311		850.56	0.9728		850.56	0.9728		850.56	0.97911		850.56	0.97895		850.56	0.97974
	848.631	0.99244		848.631	0.97248		848.631	0.97248		848.631	0.97881		848.631	0.9787		848.631	0.97945
	846.703	0.99116		846.703	0.97513		846.703	0.97185		846.703	0.97852		846.703	0.97832		846.703	0.97916
	844.774	0.99071		844.774	0.97444		844.774	0.97096		844.774	0.97813		844.774	0.9777		844.774	0.97874
	842.845	0.99119		842.845	0.97376		842.845	0.97031		842.845	0.97767		842.845	0.97701		842.845	0.9783
	840.917	0.99139		840.917	0.97317		840.917	0.97044		840.917	0.97732		840.917	0.97655		840.917	0.97797
	838.988	0.99069		838.988	0.97274		838.988	0.97075		838.988	0.97719		838.988	0.97646		838.988	0.97774
	837.059	0.98976		837.059	0.97241		837.059	0.97081		837.059	0.97707		837.059	0.97653		837.059	0.97758
	835.13	0.98947		835.13	0.97221		835.13	0.97104		835.13	0.9769		835.13	0.97653		835.13	0.97751
	833.202	0.99007		833.202	0.97226		833.202	0.97157		833.202	0.97687		833.202	0.97646		833.202	0.97764
	831.273	0.99096		831.273	0.97256		831.273	0.97226		831.273	0.97703		831.273	0.97644		831.273	0.97801
	829.344	0.99138		829.344	0.97302		829.344	0.97273		829.344	0.97722		829.344	0.97666		829.344	0.97852
	827.416	0.99165		827.416	0.97352		827.416	0.97284		827.416	0.97735		827.416	0.97705		827.416	0.97889
	825.487	0.99263		825.487	0.97392		825.487	0.97327		825.487	0.97741		825.487	0.97719		825.487	0.9789
	823.558	0.99421		823.558	0.97423		823.558	0.97431		823.558	0.97736		823.558	0.97703		823.558	0.9787
	821.63	0.99529		821.63	0.97455		821.63	0.97529		821.63	0.97727		821.63	0.97695		821.63	0.97862
	819.701	0.99543		819.701	0.97493		819.701	0.97599		819.701	0.97721		819.701	0.97715		819.701	0.97875
	817.772	0.99542		817.772	0.97534		817.772	0.9766		817.772	0.97718		817.772	0.97741		817.772	0.97899
	815.843	0.99595		815.843	0.97582		815.843	0.97702		815.843	0.97725		815.843	0.97757		815.843	0.97928
	813.915	0.99673		813.915	0.97638		813.915	0.97723		813.915	0.97744		813.915	0.9777		813.915	0.97969
	811.986	0.99717		811.986	0.97682		811.986	0.97743		811.986	0.97761		811.986	0.97788		811.986	0.98022
	810.057	0.99719		810.057	0.97688		810.057	0.97791		810.057	0.97754		810.057	0.97797		810.057	0.98054
	808.129	0.99728		808.129	0.97656		808.129	0.97845		808.129	0.97724		808.129	0.97785		808.129	0.98042
	806.2	0.99792		806.2	0.97606		806.2	0.97875		806.2	0.97689		806.2	0.97772		806.2	0.98004
	804.271	0.99876		804.271	0.97553		804.271	0.97912		804.271	0.97662		804.271	0.97779		804.271	0.97968
	802.342	0.99881		802.342	0.975		802.342	0.9796		802.342	0.97644		802.342	0.97799		802.342	0.97949
	800.414	0.99809		800.414	0.97448		800.414	0.97956		800.414	0.97639		800.414	0.97815		800.414	0.97949
	798.485	0.99758		798.485	0.97396		798.485	0.97888		798.485	0.97651		798.485	0.97818		798.485	0.97957
	796.556	0.99741		796.556	0.97347		796.556	0.97833		796.556	0.97669		796.556	0.97814		796.556	0.97959
	794.628	0.99685		794.628	0.97304		794.628	0.97794		794.628	0.97681		794.628	0.97806		794.628	0.97946
	792.699	0.99586		792.699	0.97265		792.699	0.97716		792.699	0.97686		792.699	0.97803		792.699	0.97921
	790.77	0.99548		790.77	0.97232		790.77	0.97639		790.77	0.97689		790.77	0.97813		790.77	0.97896
	788.842	0.99577		788.842	0.97209		788.842	0.97616		788.842	0.97694		788.842	0.97812		788.842	0.97867
	786.913	0.99529		786.913	0.97192		786.913	0.97585		786.913	0.97706		786.913	0.97781		786.913	0.97836
	784.984	0.99383		784.984	0.97183		784.984	0.97467		784.984	0.97735		784.984	0.97751		784.984	0.97822
	783.055	0.99246		783.055	0.97185		783.055	0.97299		783.055	0.97784		783.055	0.97745		783.055	0.97828
	781.127	0.99154		781.127	0.97202		781.127	0.97178		781.127	0.97841		781.127	0.97748		781.127	0.9784
	779.198	0.99089		779.198	0.97236		779.198	0.97109		779.198	0.9788		779.198	0.97742		779.198	0.97852
	777.269	0.99022		777.269	0.97276		777.269	0.9703		777.269	0.97889		777.269	0.97717		777.269	0.97861
	775.341	0.98984		775.341	0.97303		775.341	0.96978		775.341	0.9788		775.341	0.97665		775.341	0.97857
	773.412	0.99023		773.412	0.97314		773.412	0.96981		773.412	0.97864		773.412	0.97596		773.412	0.97826
	771.483	0.99089		771.483	0.97309		771.483	0.96976		771.483	0.97839		771.483	0.97522		771.483	0.97759
	769.554	0.99141		769.554	0.97287		769.554	0.96993		769.554	0.97811		769.554	0.97445		769.554	0.97666
	767.626	0.99158		767.626	0.97254		767.626	0.97039		767.626	0.97779		767.626	0.97368		767.626	0.97575
	765.697	0.99101		765.697	0.9722		765.697	0.97034		765.697	0.97737		765.697	0.97305		765.697	0.97511
	763.768	0.99		763.768	0.97195		763.768	0.96981		763.768	0.97688		763.768	0.97257		763.768	0.97477
	761.84	0.98926		761.84	0.97185		761.84	0.96922		761.84	0.97646		761.84	0.97227		761.84	0.97458
	759.911	0.98915		759.911	0.97193		759.911	0.96889		759.911	0.97609		759.911	0.97231		759.911	0.9745
	757.982	0.98973		757.982	0.97207		757.982	0.96919		757.982	0.97563		757.982	0.97258		757.982	0.97459
	756.053	0.99075		756.053	0.9721		756.053	0.97008		756.053	0.97513		756.053	0.97291		756.053	0.97486
	754.125	0.99182		754.125	0.97213		754.125	0.97106		754.125	0.97489		754.125	0.97347		754.125	0.97545
	752.196	0.99268		752.196	0.97243		752.196	0.97166		752.196	0.97513		752.196	0.97441		752.196	0.97643
	750.267	0.99315		750.267	0.97286		750.267	0.97152		750.267	0.97566		750.267	0.97542		750.267	0.97748
	748.339	0.99298		748.339	0.97312		748.339	0.97053		748.339	0.97617		748.339	0.97621		748.339	0.97826
	746.41	0.99246		746.41	0.97325		746.41	0.9697		746.41	0.97659		746.41	0.97686		746.41	0.97882
	744.481	0.99275		744.481	0.97331		744.481	0.97003		744.481	0.97699		744.481	0.97746		744.481	0.97938
	742.553	0.99435		742.553	0.97329		742.553	0.97099		742.553	0.97725		742.553	0.978		742.553	0.97991
	740.624	0.99584		740.624	0.97322		740.624	0.97163		740.624	0.97728		740.624	0.97842		740.624	0.9803
	738.695	0.99602		738.695	0.97314		738.695	0.97182		738.695	0.97723		738.695	0.97861		738.695	0.98049
	736.766	0.99552		736.766	0.97307		736.766	0.97177		736.766	0.97729		736.766	0.9786		736.766	0.98048
	734.838	0.99503		734.838	0.97295		734.838	0.97143		734.838	0.97735		734.838	0.97852		734.838	0.9803
	732.909	0.99456		732.909	0.97269		732.909	0.97097		732.909	0.97723		732.909	0.97835		732.909	0.97996
	730.98	0.99448		730.98	0.97231		730.98	0.9708		730.98	0.97703		730.98	0.97806		730.98	0.97958
	729.052	0.99503		729.052	0.97197		729.052	0.97084		729.052	0.97696		729.052	0.97792		729.052	0.97937
	727.123	0.99567		727.123	0.97176		727.123	0.97085		727.123	0.97704		727.123	0.97806		727.123	0.97926
	725.194	0.99643		725.194	0.97162		725.194	0.97094		725.194	0.97713		725.194	0.9782		725.194	0.97899
	723.265	0.9973		723.265	0.97151		723.265	0.97109		723.265	0.97707		723.265	0.97814		723.265	0.97858
	721.337	0.99825		721.337	0.97143		721.337	0.97143		721.337	0.97693		721.337	0.97801		721.337	0.97839
	719.408	0.99813		719.408	0.97144		719.408	0.97163		719.408	0.97689		719.408	0.97789		719.408	0.97859
	717.479	0.99705		717.479	0.97162		717.479	0.97132		717.479	0.97702		717.479	0.97781		717.479	0.97893
	715.551	0.99624		715.551	0.9719		715.551	0.97062		715.551	0.9773		715.551	0.97782		715.551	0.97912
	713.622	0.99607		713.622	0.97208		713.622	0.96993		713.622	0.97764		713.622	0.97794		713.622	0.97908
	711.693	0.99618		711.693	0.97197		711.693	0.96946		711.693	0.97782		711.693	0.97794		711.693	0.97883
	709.764	0.99625		709.764	0.97165		709.764	0.96941		709.764	0.97769		709.764	0.97764		709.764	0.97852
	707.836	0.99655		707.836	0.97122		707.836	0.96981		707.836	0.97736		707.836	0.97719		707.836	0.97833
	705.907	0.99747		705.907	0.97065		705.907	0.97008		705.907	0.97695		705.907	0.97685		705.907	0.97818
	703.978	0.99857		703.978	0.97015		703.978	0.96974		703.978	0.97652		703.978	0.97672		703.978	0.97796
	702.05	0.99887		702.05	0.96998		702.05	0.96892		702.05	0.97628		702.05	0.97671		702.05	0.97773
	700.121	0.9978		700.121	0.97017		700.121	0.96783		700.121	0.97638		700.121	0.97673		700.121	0.97765
	698.192	0.99576		698.192	0.97047		698.192	0.96648		698.192	0.97654		698.192	0.97669		698.192	0.9777
	696.264	0.99399		696.264	0.97066		696.264	0.96533		696.264	0.9764		696.264	0.97654		696.264	0.97774
	694.335	0.99339		694.335	0.97076		694.335	0.96494		694.335	0.97607		694.335	0.97642		694.335	0.97782
	692.406	0.99353		692.406	0.97095		692.406	0.96499		692.406	0.97599		692.406	0.97669		692.406	0.97806
	690.477	0.99341		690.477	0.97122		690.477	0.96491		690.477	0.97634		690.477	0.97748		690.477	0.97835
	688.549	0.99279		688.549	0.97133		688.549	0.96476		688.549	0.97673		688.549	0.97829		688.549	0.97834
	686.62	0.99224		686.62	0.97128		686.62	0.96471		686.62	0.9766		686.62	0.97839		686.62	0.9781
	684.691	0.99199		684.691	0.97136		684.691	0.96473		684.691	0.97593		684.691	0.978		684.691	0.97806
	682.763	0.99179		682.763	0.97166		682.763	0.9648		682.763	0.97504		682.763	0.97776		682.763	0.97831
	680.834	0.9915		680.834	0.97198		680.834	0.96505		680.834	0.9741		680.834	0.97781		680.834	0.97856
	678.905	0.99119		678.905	0.972		678.905	0.9656		678.905	0.97301		678.905	0.97787		678.905	0.97851
	676.976	0.99095		676.976	0.97154		676.976	0.96634		676.976	0.97181		676.976	0.9778		676.976	0.97819
	675.048	0.99013		675.048	0.97069		675.048	0.96699		675.048	0.97084		675.048	0.97769		675.048	0.97789
	673.119	0.98818		673.119	0.96974		673.119	0.9668		673.119	0.97033		673.119	0.97757		673.119	0.97773
	671.19	0.9893		671.19	0.96886		671.19	0.96486		671.19	0.97024		671.19	0.97722		671.19	0.97763
	669.262	0.99567		669.262	0.96803		669.262	0.96215		669.262	0.97033		669.262	0.97644		669.262	0.97738
	667.333	0.99622		667.333	0.96717		667.333	0.96155		667.333	0.9703		667.333	0.9753		667.333	0.97667
	665.404	0.98959		665.404	0.96633		665.404	0.96311		665.404	0.97022		665.404	0.97407		665.404	0.9754
	663.476	0.98757		663.476	0.96572		663.476	0.96419		663.476	0.97044		663.476	0.97308		663.476	0.97389
	661.547	0.98958		661.547	0.96559		661.547	0.96394		661.547	0.97064		661.547	0.97251		661.547	0.97251
	659.618	0.99077		659.618	0.96597		659.618	0.96318		659.618	0.97033		659.618	0.97242		659.618	0.97126
	657.689	0.99171		657.689	0.96651		657.689	0.9625		657.689	0.97017		657.689	0.97274		657.689	0.97025
	655.761	0.99278		655.761	0.96686		655.761	0.96149		655.761	0.97123		655.761	0.97334		655.761	0.9697
	653.832	0.99219		653.832	0.96696		653.832	0.95989		653.832	0.97338		653.832	0.97402		653.832	0.96947
	651.903	0.98953		651.903	0.96708		651.903	0.95845		651.903	0.97542		651.903	0.97442		651.903	0.96919
	649.975	0.98713		649.975	0.96731		649.975	0.95784		649.975	0.97643		649.975	0.97409		649.975	0.96886
	648.046	0.98774		648.046	0.96746		648.046	0.95861		648.046	0.97652		648.046	0.97316		648.046	0.96872
	646.117	0.99186		646.117	0.96722		646.117	0.96134		646.117	0.97651		646.117	0.97233		646.117	0.96867
	644.188	0.99659		644.188	0.96648		644.188	0.96442		644.188	0.97649		644.188	0.97169		644.188	0.96801
	642.26	0.99821		642.26	0.96539		642.26	0.96478		642.26	0.97615		642.26	0.97078		642.26	0.96659
	640.331	0.99605		640.331	0.96431		640.331	0.96172		640.331	0.97581		640.331	0.96964		640.331	0.96525
	638.402	0.99245		638.402	0.96343		638.402	0.95729		638.402	0.97584		638.402	0.96888		638.402	0.9648
	636.474	0.99023		636.474	0.9628		636.474	0.95355		636.474	0.97593		636.474	0.96882		636.474	0.96499
	634.545	0.99064		634.545	0.96253		634.545	0.95142		634.545	0.97576		634.545	0.96895		634.545	0.96513
	632.616	0.99217		632.616	0.96245		632.616	0.95108		632.616	0.97533		632.616	0.96886		632.616	0.9653
	630.687	0.99191		630.687	0.96227		630.687	0.95157		630.687	0.9745		630.687	0.96857		630.687	0.96573
	628.759	0.98981		628.759	0.96257		628.759	0.95194		628.759	0.97346		628.759	0.96829		628.759	0.96637
	626.83	0.98939		626.83	0.96418		626.83	0.95277		626.83	0.97244		626.83	0.96802		626.83	0.96735
	624.901	0.98817		624.901	0.96667		624.901	0.95073		624.901	0.97078		624.901	0.96715		624.901	0.96858
	622.973	0.98352		622.973	0.96896		622.973	0.94501		622.973	0.96807		622.973	0.965		622.973	0.96959
	621.044	0.9813		621.044	0.9703		621.044	0.94084		621.044	0.96488		621.044	0.96149		621.044	0.97038
	619.115	0.98529		619.115	0.97043		619.115	0.94244		619.115	0.96215		619.115	0.95708		619.115	0.97137
	617.187	0.98816		617.187	0.96974		617.187	0.94675		617.187	0.96039		617.187	0.95244		617.187	0.97248
	615.258	0.98744		615.258	0.96901		615.258	0.94888		615.258	0.95904		615.258	0.94857		615.258	0.97318
	613.329	0.9883		613.329	0.96882		613.329	0.94944		613.329	0.95762		613.329	0.94652		613.329	0.97313
	611.4	0.98985		611.4	0.96899		611.4	0.9497		611.4	0.9573		611.4	0.94628		611.4	0.97236
	609.472	0.98991		609.472	0.96845		609.472	0.94877		609.472	0.95882		609.472	0.94675		609.472	0.97045
	607.543	0.99004		607.543	0.96667		607.543	0.94793		607.543	0.96136		607.543	0.94721		607.543	0.96727
	605.614	0.99083		605.614	0.96466		605.614	0.94875		605.614	0.96456		605.614	0.94811		605.614	0.96399
	603.686	0.99141		603.686	0.96333		603.686	0.95095		603.686	0.96826		603.686	0.95037		603.686	0.96182
	601.757	0.99148		601.757	0.9628		601.757	0.9535		601.757	0.97127		601.757	0.95436		601.757	0.96098
	599.828	0.99132		599.828	0.96285		599.828	0.95355		599.828	0.97285		599.828	0.9594		599.828	0.96093
	597.899	0.99089		597.899	0.96291		597.899	0.94948		597.899	0.974		597.899	0.96409		597.899	0.96095
	595.971	0.98849		595.971	0.96255		595.971	0.94396		595.971	0.97575		595.971	0.96785		595.971	0.96143
	594.042	0.98344		594.042	0.96218		594.042	0.93859		594.042	0.97765		594.042	0.97138		594.042	0.96331
	592.113	0.98029		592.113	0.96237		592.113	0.93459		592.113	0.97901		592.113	0.97527		592.113	0.96579
	590.185	0.98284		590.185	0.96322		590.185	0.9363		590.185	0.97957		590.185	0.97938		590.185	0.9674
	588.256	0.98892		588.256	0.96406		588.256	0.94235		588.256	0.97838		588.256	0.98207		588.256	0.96778
	586.327	0.99559		586.327	0.96407		586.327	0.9472		586.327	0.9744		586.327	0.98106		586.327	0.96702
	584.398	0.99924		584.398	0.96348		584.398	0.94996		584.398	0.96802		584.398	0.97679		584.398	0.96535
	582.47	0.9969		582.47	0.96305		582.47	0.94798		582.47	0.96092		582.47	0.97162		582.47	0.96347
	580.541	0.99136		580.541	0.96302		580.541	0.93871		580.541	0.95493		580.541	0.96661		580.541	0.96191
	578.612	0.98759		578.612	0.963		578.612	0.92954		578.612	0.95128		578.612	0.96239		578.612	0.96049
	576.684	0.99056		576.684	0.96262		576.684	0.9326		576.684	0.94997		576.684	0.95997		576.684	0.95819
	574.755	0.99892		574.755	0.96169		574.755	0.94873		574.755	0.94938		574.755	0.95796		574.755	0.95334
	572.826	1.00018		572.826	0.95946		572.826	0.9601		572.826	0.94781		572.826	0.95343		572.826	0.94543
	570.898	0.99091		570.898	0.95564		570.898	0.95482		570.898	0.94669		570.898	0.94663		570.898	0.93703
	568.969	0.98311		568.969	0.95185		568.969	0.94416		568.969	0.95024		568.969	0.94093		568.969	0.9321
	567.04	0.98395		567.04	0.94992		567.04	0.93957		567.04	0.95804		567.04	0.93823		567.04	0.93134
	565.111	0.98984		565.111	0.94948		565.111	0.93973		565.111	0.96432		565.111	0.93676		565.111	0.93177
	563.183	0.99187		563.183	0.94954		563.183	0.93949		563.183	0.96625		563.183	0.93353		563.183	0.93092
	561.254	0.98591		561.254	0.95154		561.254	0.93804		561.254	0.96752		561.254	0.92986		561.254	0.93005
	559.325	0.97855		559.325	0.956		559.325	0.93964		559.325	0.97198		559.325	0.92964		559.325	0.93192
	557.397	0.9751		557.397	0.96053		557.397	0.94385		557.397	0.97848		557.397	0.93261		557.397	0.93665
	555.468	0.97421		555.468	0.96528		555.468	0.94445		555.468	0.98468		555.468	0.9379		555.468	0.94234
	553.539	0.97521		553.539	0.97143		553.539	0.94022		553.539	0.98912		553.539	0.94672		553.539	0.94739
	551.61	0.97635		551.61	0.97606		551.61	0.932		551.61	0.98982		551.61	0.95575		551.61	0.95038
	549.682	0.97361		549.682	0.97647		549.682	0.92012		549.682	0.98713		549.682	0.95882		549.682	0.95102
	547.753	0.97207		547.753	0.97571		547.753	0.91505		547.753	0.98585		547.753	0.95745		547.753	0.95282
	545.824	0.98147		545.824	0.97937		545.824	0.92815		545.824	0.98914		545.824	0.95921		545.824	0.96031
	543.896	0.99297		543.896	0.98775		543.896	0.94533		543.896	0.99407		543.896	0.96425		543.896	0.97
	541.967	0.985		541.967	0.99758		541.967	0.93729		541.967	0.99816		541.967	0.96808		541.967	0.97421
	540.038	0.95999		540.038	1.00725		540.038	0.91005		540.038	1.00087		540.038	0.9687		540.038	0.97115
	538.109	0.94595		538.109	1.01469		538.109	0.90173		538.109	0.99751		538.109	0.95996		538.109	0.96283
	536.181	0.95829		536.181	1.01605		536.181	0.92071		536.181	0.98476		536.181	0.93838		536.181	0.95408
	534.252	0.9866		534.252	1.01195		534.252	0.93461		534.252	0.97236		534.252	0.9226		534.252	0.95164
	532.323	1.00773		532.323	1.00703		532.323	0.91801		532.323	0.96818		532.323	0.9269		532.323	0.95287
	530.395	1.00748		530.395	0.99916		530.395	0.89222		530.395	0.96272		530.395	0.93988		530.395	0.9482
	528.466	0.99662		528.466	0.98595		528.466	0.89515		528.466	0.94061		528.466	0.94768		528.466	0.92871
	526.537	0.99099		526.537	0.98011		526.537	0.93145		526.537	0.90992		526.537	0.9558		526.537	0.9122
	524.609	0.98412		524.609	0.98774		524.609	0.97933		524.609	0.90487		524.609	0.97638		524.609	0.9339
	522.68	0.97147		522.68	0.99526		522.68	1.01903		522.68	0.92636		522.68	1.00322		522.68	0.98134
	520.751	0.97481		520.751	0.99208		520.751	1.04269		520.751	0.9559		520.751	1.02487		520.751	1.02578
	518.822	0.99022		518.822	0.97896		518.822	1.03573		518.822	0.9819		518.822	1.03428		518.822	1.04749

## Sheet: Figure 2d
Figure 2d					Inset
		Zeta potential (mV)	Error bar			PA/Fe (mole ratio)	Probability density function (nm-1)
	PAN	-62.36	0.42			1:0.5	Y(X)=(0.4727/X)*exp(-(ln(X)-0.6016)^2/1.4243)
	1:0	-70.13	0.44			1:1	Y(X)=(0.5556/X)*exp(-(ln(X)-0.4410)^2/1.0310)
	1:0.5	-65.94	0.51			1:2	Y(X)=(0.5457/X)*exp(-(ln(X)-0.3390)^2/1.0690)
	1:1	-60.73	0.43			1:5	Y(X)=(0.5159/X)*exp(-(ln(X)-0.1010)^2/1.1960)
	1:2	-58.34	0.29			1:7	Y(X)=(0.4340/X)*exp(-(ln(X)+0.1851)^2/1.6890)
	1:5	-55.11	0.39			1:10	Y(X)=(0.4030/X)*exp(-(ln(X)+0.3300)^2/1.9600)
	1:7	-54.12	0.31
	1:10	-50.19	0.32

## Sheet: Figure 2e
Figure 2e
	1:0			0:7			1:7
	Wavelength (nm)	Absorbance (a.u.)		Wavelength (nm)	Absorbance (a.u.)		Wavelength (nm)	Absorbance (a.u.)
	600	0.00014		600	0.005		600	0.003
	599	0.00014		599	0.005		599	0.003
	598	0.00014		598	0.005		598	0.003
	597	0.00014		597	0.005		597	0.003
	596	0.00014		596	0.005		596	0.003
	595	0.00014		595	0.006		595	0.003
	594	0.00014		594	0.005		594	0.004
	593	0.00014		593	0.006		593	0.004
	592	0.00014		592	0.006		592	0.004
	591	0.00014		591	0.006		591	0.004
	590	0.00014		590	0.006		590	0.004
	589	0.00014		589	0.006		589	0.004
	588	0.00014		588	0.006		588	0.004
	587	0.00014		587	0.006		587	0.004
	586	0.00014		586	0.006		586	0.004
	585	0.00014		585	0.006		585	0.004
	584	0.00014		584	0.006		584	0.004
	583	0.00014		583	0.006		583	0.004
	582	0.00014		582	0.006		582	0.004
	581	0.00014		581	0.006		581	0.004
	580	0.00014		580	0.006		580	0.004
	579	0.00014		579	0.006		579	0.004
	578	0.00014		578	0.006		578	0.004
	577	0.00014		577	0.006		577	0.004
	576	0.00014		576	0.007		576	0.004
	575	0.00014		575	0.007		575	0.004
	574	0.00014		574	0.007		574	0.004
	573	0.00016		573	0.007		573	0.004
	572	0.00016		572	0.007		572	0.004
	571	0.00016		571	0.007		571	0.004
	570	0.00016		570	0.007		570	0.004
	569	0.00016		569	0.007		569	0.004
	568	0.00016		568	0.007		568	0.004
	567	0.00016		567	0.007		567	0.004
	566	0.00016		566	0.007		566	0.004
	565	0.00016		565	0.007		565	0.004
	564	0.00016		564	0.008		564	0.004
	563	0.00016		563	0.008		563	0.004
	562	0.00016		562	0.008		562	0.004
	561	0.00016		561	0.008		561	0.004
	560	0.00016		560	0.008		560	0.004
	559	0.00016		559	0.008		559	0.004
	558	0.00016		558	0.008		558	0.004
	557	0.00016		557	0.008		557	0.004
	556	0.00016		556	0.008		556	0.004
	555	0.00016		555	0.008		555	0.004
	554	0.00016		554	0.008		554	0.004
	553	0.00016		553	0.008		553	0.004
	552	0.00016		552	0.008		552	0.004
	551	0.00016		551	0.008		551	0.004
	550	0.00016		550	0.009		550	0.004
	549	0.00016		549	0.009		549	0.004
	548	0.00016		548	0.009		548	0.004
	547	0.00016		547	0.009		547	0.004
	546	0.00016		546	0.009		546	0.004
	545	0.00016		545	0.009		545	0.004
	544	0.00016		544	0.009		544	0.004
	543	0.00016		543	0.009		543	0.004
	542	0.00016		542	0.009		542	0.004
	541	0.00016		541	0.009		541	0.004
	540	0.00016		540	0.01		540	0.004
	539	0.00016		539	0.01		539	0.004
	538	0.00016		538	0.01		538	0.004
	537	0.00018		537	0.01		537	0.004
	536	0.00018		536	0.01		536	0.004
	535	0.00018		535	0.01		535	0.004
	534	0.00018		534	0.01		534	0.004
	533	0.00018		533	0.011		533	0.004
	532	0.00018		532	0.011		532	0.004
	531	0.00018		531	0.011		531	0.004
	530	0.00018		530	0.011		530	0.004
	529	0.00018		529	0.011		529	0.004
	528	0.00018		528	0.011		528	0.004
	527	0.00018		527	0.012		527	0.004
	526	0.00018		526	0.012		526	0.005
	525	0.00018		525	0.012		525	0.004
	524	0.00018		524	0.012		524	0.004
	523	0.00018		523	0.012		523	0.004
	522	0.00018		522	0.012		522	0.004
	521	0.00018		521	0.012		521	0.004
	520	0.00018		520	0.012		520	0.005
	519	0.00018		519	0.013		519	0.005
	518	0.00018		518	0.013		518	0.005
	517	0.00018		517	0.013		517	0.005
	516	0.00018		516	0.013		516	0.005
	515	0.00018		515	0.013		515	0.005
	514	0.00018		514	0.013		514	0.005
	513	0.00018		513	0.014		513	0.005
	512	0.00018		512	0.014		512	0.005
	511	0.00018		511	0.014		511	0.005
	510	0.00018		510	0.014		510	0.005
	509	0.00018		509	0.014		509	0.005
	508	0.00018		508	0.014		508	0.005
	507	0.00018		507	0.014		507	0.005
	506	0.00018		506	0.015		506	0.005
	505	0.00018		505	0.015		505	0.005
	504	0.0002		504	0.015		504	0.005
	503	0.0002		503	0.015		503	0.005
	502	0.0002		502	0.015		502	0.005
	501	0.0002		501	0.015		501	0.005
	500	0.0002		500	0.016		500	0.005
	499	0.0002		499	0.016		499	0.005
	498	0.0002		498	0.016		498	0.005
	497	0.0002		497	0.016		497	0.005
	496	0.0002		496	0.016		496	0.005
	495	0.0002		495	0.016		495	0.005
	494	0.0002		494	0.017		494	0.005
	493	0.0002		493	0.017		493	0.005
	492	0.0002		492	0.017		492	0.005
	491	0.0002		491	0.017		491	0.005
	490	0.0002		490	0.017		490	0.005
	489	0.0002		489	0.018		489	0.005
	488	0.0002		488	0.018		488	0.005
	487	0.0002		487	0.018		487	0.005
	486	0.0002		486	0.018		486	0.005
	485	0.0002		485	0.018		485	0.005
	484	0.00022		484	0.019		484	0.006
	483	0.00022		483	0.019		483	0.006
	482	0.00022		482	0.019		482	0.006
	481	0.00022		481	0.019		481	0.006
	480	0.00022		480	0.019		480	0.006
	479	0.00022		479	0.02		479	0.006
	478	0.00022		478	0.02		478	0.006
	477	0.00022		477	0.02		477	0.006
	476	0.00022		476	0.02		476	0.006
	475	0.00022		475	0.02		475	0.006
	474	0.00022		474	0.02		474	0.006
	473	0.00022		473	0.021		473	0.006
	472	0.00022		472	0.021		472	0.006
	471	0.00022		471	0.021		471	0.006
	470	0.00022		470	0.021		470	0.006
	469	0.00022		469	0.021		469	0.006
	468	0.00022		468	0.021		468	0.006
	467	0.00022		467	0.022		467	0.006
	466	0.00022		466	0.022		466	0.006
	465	0.00022		465	0.022		465	0.006
	464	0.00022		464	0.022		464	0.006
	463	0.00022		463	0.023		463	0.006
	462	0.00024		462	0.023		462	0.006
	461	0.00024		461	0.023		461	0.006
	460	0.00024		460	0.023		460	0.006
	459	0.00024		459	0.023		459	0.006
	458	0.00024		458	0.024		458	0.006
	457	0.00024		457	0.024		457	0.006
	456	0.00024		456	0.024		456	0.006
	455	0.00024		455	0.024		455	0.006
	454	0.00024		454	0.025		454	0.007
	453	0.00024		453	0.025		453	0.007
	452	0.00024		452	0.025		452	0.007
	451	0.00024		451	0.026		451	0.007
	450	0.00024		450	0.026		450	0.007
	449	0.00024		449	0.026		449	0.007
	448	0.00024		448	0.027		448	0.007
	447	0.00024		447	0.027		447	0.007
	446	0.00024		446	0.027		446	0.007
	445	0.00024		445	0.028		445	0.007
	444	0.00024		444	0.028		444	0.007
	443	0.00026		443	0.029		443	0.007
	442	0.00026		442	0.029		442	0.007
	441	0.00026		441	0.029		441	0.007
	440	0.00026		440	0.03		440	0.007
	439	0.00026		439	0.03		439	0.007
	438	0.00026		438	0.031		438	0.008
	437	0.00026		437	0.031		437	0.008
	436	0.00026		436	0.031		436	0.008
	435	0.00026		435	0.032		435	0.008
	434	0.00026		434	0.032		434	0.008
	433	0.00026		433	0.033		433	0.008
	432	0.00026		432	0.033		432	0.008
	431	0.00026		431	0.034		431	0.008
	430	0.00026		430	0.034		430	0.008
	429	0.00026		429	0.035		429	0.008
	428	0.00026		428	0.035		428	0.008
	427	0.00026		427	0.036		427	0.008
	426	0.00028		426	0.036		426	0.008
	425	0.00028		425	0.037		425	0.008
	424	0.00028		424	0.037		424	0.008
	423	0.00028		423	0.038		423	0.008
	422	0.00028		422	0.039		422	0.008
	421	0.00028		421	0.039		421	0.008
	420	0.00028		420	0.04		420	0.008
	419	0.00028		419	0.04		419	0.008
	418	0.00028		418	0.041		418	0.008
	417	0.00028		417	0.041		417	0.008
	416	0.00028		416	0.042		416	0.009
	415	0.00028		415	0.043		415	0.009
	414	0.00028		414	0.043		414	0.009
	413	0.00028		413	0.044		413	0.009
	412	0.0003		412	0.045		412	0.009
	411	0.0003		411	0.045		411	0.009
	410	0.0003		410	0.046		410	0.009
	409	0.0003		409	0.047		409	0.009
	408	0.0003		408	0.047		408	0.009
	407	0.0003		407	0.048		407	0.009
	406	0.0003		406	0.049		406	0.009
	405	0.0003		405	0.049		405	0.009
	404	0.0003		404	0.05		404	0.009
	403	0.0003		403	0.051		403	0.01
	402	0.0003		402	0.052		402	0.01
	401	0.0003		401	0.053		401	0.01
	400	0.0003		400	0.053		400	0.01
	399	0.0003		399	0.054		399	0.01
	398	0.0003		398	0.055		398	0.01
	397	0.0003		397	0.056		397	0.01
	396	0.0003		396	0.056		396	0.01
	395	0.0003		395	0.057		395	0.011
	394	0.0003		394	0.059		394	0.012
	393	0.00032		393	0.06		393	0.011
	392	0.0003		392	0.06		392	0.01
	391	0.00032		391	0.061		391	0.011
	390	0.0003		390	0.061		390	0.011
	389	0.0003		389	0.062		389	0.01
	388	0.0003		388	0.062		388	0.01
	387	0.0003		387	0.063		387	0.011
	386	0.00032		386	0.065		386	0.012
	385	0.00032		385	0.067		385	0.013
	384	0.00034		384	0.069		384	0.013
	383	0.00034		383	0.071		383	0.014
	382	0.00034		382	0.072		382	0.014
	381	0.00034		381	0.072		381	0.014
	380	0.00032		380	0.074		380	0.014
	379	0.00032		379	0.075		379	0.015
	378	0.00032		378	0.075		378	0.014
	377	0.00032		377	0.077		377	0.015
	376	0.00032		376	0.079		376	0.015
	375	0.00034		375	0.08		375	0.015
	374	0.00034		374	0.081		374	0.016
	373	0.00034		373	0.083		373	0.016
	372	0.00034		372	0.084		372	0.017
	371	0.00034		371	0.086		371	0.017
	370	0.00036		370	0.087		370	0.018
	369	0.00036		369	0.088		369	0.018
	368	0.00036		368	0.09		368	0.018
	367	0.00036		367	0.091		367	0.019
	366	0.00036		366	0.093		366	0.019
	365	0.00036		365	0.094		365	0.02
	364	0.00036		364	0.096		364	0.021
	363	0.00038		363	0.097		363	0.022
	362	0.00038		362	0.099		362	0.022
	361	0.00038		361	0.1		361	0.023
	360	0.00038		360	0.102		360	0.024
	359	0.00038		359	0.103		359	0.025
	358	0.00038		358	0.105		358	0.026
	357	0.00038		357	0.106		357	0.027
	356	0.00038		356	0.108		356	0.028
	355	0.00038		355	0.109		355	0.029
	354	0.00038		354	0.111		354	0.03
	353	0.00038		353	0.112		353	0.031
	352	0.00038		352	0.114		352	0.032
	351	0.00038		351	0.115		351	0.034
	350	0.00038		350	0.117		350	0.035
	349	0.00038		349	0.118		349	0.037
	348	0.00038		348	0.12		348	0.039
	347	0.00038		347	0.122		347	0.041
	346	0.00038		346	0.123		346	0.043
	345	0.0004		345	0.125		345	0.045
	344	0.0004		344	0.127		344	0.047
	343	0.0004		343	0.129		343	0.05
	342	0.0004		342	0.13		342	0.052
	341	0.00042		341	0.132		341	0.055
	340	0.00042		340	0.133		340	0.057
	339	0.00042		339	0.135		339	0.06
	338	0.00042		338	0.137		338	0.063
	337	0.00042		337	0.139		337	0.066
	336	0.00042		336	0.14		336	0.07
	335	0.00042		335	0.142		335	0.073
	334	0.00044		334	0.144		334	0.077
	333	0.00044		333	0.146		333	0.081
	332	0.00044		332	0.147		332	0.084
	331	0.00044		331	0.149		331	0.088
	330	0.00044		330	0.151		330	0.092
	329	0.00044		329	0.152		329	0.097
	328	0.00046		328	0.154		328	0.101
	327	0.00046		327	0.156		327	0.106
	326	0.00046		326	0.158		326	0.111
	325	0.00046		325	0.16		325	0.116
	324	0.00048		324	0.162		324	0.122
	323	0.00048		323	0.163		323	0.127
	322	0.00048		322	0.165		322	0.132
	321	0.0005		321	0.167		321	0.138
	320	0.0005		320	0.169		320	0.143
	319	0.0005		319	0.17		319	0.149
	318	0.0005		318	0.172		318	0.155
	317	0.0005		317	0.174		317	0.161
	316	0.00052		316	0.176		316	0.167
	315	0.00052		315	0.177		315	0.173
	314	0.00052		314	0.179		314	0.179
	313	0.00052		313	0.181		313	0.185
	312	0.00052		312	0.183		312	0.191
	311	0.00054		311	0.185		311	0.197
	310	0.00054		310	0.187		310	0.203
	309	0.00054		309	0.188		309	0.209
	308	0.00056		308	0.19		308	0.215
	307	0.00056		307	0.192		307	0.221
	306	0.00056		306	0.193		306	0.228
	305	0.00058		305	0.195		305	0.234
	304	0.00058		304	0.196		304	0.24
	303	0.0006		303	0.198		303	0.246
	302	0.0006		302	0.2		302	0.251
	301	0.0006		301	0.201		301	0.257
	300	0.00062		300	0.203		300	0.263
	299	0.00062		299	0.204		299	0.268
	298	0.00062		298	0.205		298	0.273
	297	0.00064		297	0.207		297	0.279
	296	0.00064		296	0.208		296	0.284
	295	0.00064		295	0.209		295	0.29
	294	0.00066		294	0.211		294	0.295
	293	0.00066		293	0.212		293	0.3
	292	0.00068		292	0.213		292	0.305
	291	0.00068		291	0.215		291	0.31
	290	0.0007		290	0.216		290	0.314
	289	0.00072		289	0.217		289	0.319
	288	0.00072		288	0.218		288	0.323
	287	0.00074		287	0.219		287	0.327
	286	0.00074		286	0.22		286	0.33
	285	0.00076		285	0.221		285	0.334
	284	0.00076		284	0.222		284	0.337
	283	0.00076		283	0.222		283	0.339
	282	0.00078		282	0.223		282	0.342
	281	0.00078		281	0.224		281	0.344
	280	0.0008		280	0.225		280	0.345
	279	0.0008		279	0.225		279	0.347
	278	0.00082		278	0.226		278	0.348
	277	0.00082		277	0.227		277	0.349
	276	0.00084		276	0.227		276	0.349
	275	0.00084		275	0.228		275	0.35
	274	0.00086		274	0.229		274	0.35
	273	0.00086		273	0.229		273	0.349
	272	0.00088		272	0.23		272	0.349
	271	0.00088		271	0.23		271	0.348
	270	0.00088		270	0.231		270	0.347
	269	0.0009		269	0.232		269	0.345
	268	0.0009		268	0.233		268	0.343
	267	0.0009		267	0.234		267	0.341
	266	0.00092		266	0.235		266	0.339
	265	0.00092		265	0.235		265	0.337
	264	0.00092		264	0.236		264	0.335
	263	0.00092		263	0.237		263	0.332
	262	0.00094		262	0.238		262	0.33
	261	0.00094		261	0.239		261	0.328
	260	0.00094		260	0.241		260	0.326
	259	0.00094		259	0.242		259	0.323
	258	0.00094		258	0.243		258	0.32
	257	0.00094		257	0.245		257	0.318
	256	0.00094		256	0.247		256	0.315
	255	0.00096		255	0.249		255	0.313
	254	0.00096		254	0.251		254	0.31
	253	0.00096		253	0.253		253	0.308
	252	0.00096		252	0.255		252	0.306
	251	0.00096		251	0.257		251	0.304
	250	0.00098		250	0.26		250	0.302
	249	0.00098		249	0.262		249	0.301
	248	0.00098		248	0.265		248	0.3
	247	0.00098		247	0.268		247	0.299
	246	0.001		246	0.272		246	0.299
	245	0.001		245	0.275		245	0.298
	244	0.00102		244	0.278		244	0.298
	243	0.00102		243	0.282		243	0.298
	242	0.00104		242	0.286		242	0.299
	241	0.00104		241	0.289		241	0.3
	240	0.00106		240	0.293		240	0.302
	239	0.00108		239	0.298		239	0.304
	238	0.0011		238	0.302		238	0.306
	237	0.00112		237	0.307		237	0.309
	236	0.00116		236	0.312		236	0.313
	235	0.00118		235	0.316		235	0.317
	234	0.00122		234	0.321		234	0.321
	233	0.00126		233	0.327		233	0.325
	232	0.00128		232	0.332		232	0.33
	231	0.00132		231	0.337		231	0.336
	230	0.00136		230	0.342		230	0.342
	229	0.0014		229	0.348		229	0.349
	228	0.00144		228	0.354		228	0.357
	227	0.0015		227	0.361		227	0.364
	226	0.00156		226	0.367		226	0.373
	225	0.00162		225	0.374		225	0.381
	224	0.0017		224	0.381		224	0.39
	223	0.00176		223	0.388		223	0.4
	222	0.00184		222	0.395		222	0.409
	221	0.0019		221	0.402		221	0.418
	220	0.00198		220	0.409		220	0.427
	219	0.00206		219	0.417		219	0.436
	218	0.00214		218	0.424		218	0.445
	217	0.00224		217	0.432		217	0.454
	216	0.00232		216	0.44		216	0.463
	215	0.0024		215	0.448		215	0.471
	214	0.0025		214	0.456		214	0.479
	213	0.00258		213	0.464		213	0.485
	212	0.00268		212	0.473		212	0.491
	211	0.00278		211	0.481		211	0.496
	210	0.00288		210	0.488		210	0.5

## Sheet: Figure 2f
Figure 2f
		1:10			1:7			1:5			1:2			1:1			1:0.5
		Diameter (nm)	Frequency (%)		Diameter (nm)	Frequency (%)		Diameter (nm)	Frequency (%)		Diameter (nm)	Frequency (%)		Diameter (nm)	Frequency (%)		Diameter (nm)	Frequency (%)
		0.4	0		0.4	0		0.4	0		0.4	0		0.4	0		0.4	0
		0.4632	0		0.4632	0		0.4632	0		0.4632	0		0.4632	0		0.4632	0
		0.5365	0		0.5365	0		0.5365	0		0.5365	0		0.5365	0		0.5365	0
		0.6213	0		0.6213	0		0.6213	0		0.6213	0		0.6213	0		0.6213	0
		0.7195	0		0.7195	0		0.7195	0		0.7195	0		0.7195	0		0.7195	0
		0.8332	0		0.8332	0		0.8332	0		0.8332	0		0.8332	0		0.8332	0
		0.9649	0		0.9649	0		0.9649	0		0.9649	0		0.9649	0		0.9649	0
		1.117	0		1.117	0		1.117	0		1.117	0		1.117	0		1.117	0
		1.294	0		1.294	0		1.294	0		1.294	0		1.294	0		1.294	0
		1.499	0		1.499	0		1.499	0		1.499	0		1.499	0		1.499	0
		1.736	0		1.736	0		1.736	0		1.736	0		1.736	0		1.736	0
		2.01	0		2.01	0		2.01	0		2.01	0		2.01	0		2.01	0
		2.328	0		2.328	0		2.328	0		2.328	0		2.328	0		2.328	0
		2.696	0		2.696	0		2.696	0		2.696	0		2.696	0		2.696	0
		3.122	0		3.122	0		3.122	0		3.122	0		3.122	0		3.122	0
		3.615	0		3.615	0		3.615	0		3.615	0		3.615	0		3.615	0
		4.187	0		4.187	0		4.187	0		4.187	0		4.187	0		4.187	0
		4.849	0		4.849	0		4.849	0		4.849	0		4.849	0		4.849	0
		5.615	0		5.615	0		5.615	0		5.615	0		5.615	0		5.615	0
		6.503	0		6.503	0		6.503	0		6.503	0		6.503	0		6.503	0
		7.531	9.3		7.531	0		7.531	0		7.531	0		7.531	0		7.531	0
		8.721	27.6		8.721	5.2		8.721	0		8.721	0		8.721	0		8.721	0
		10.1	31.8		10.1	18.9		10.1	0		10.1	0		10.1	0		10.1	0
		11.7	19.5		11.7	28.8		11.7	0		11.7	0		11.7	0		11.7	0
		13.54	7.9		13.54	24.9		13.54	4.3		13.54	0		13.54	0		13.54	0
		15.69	2.4		15.69	14.2		15.69	14.7		15.69	0		15.69	0		15.69	0
		18.17	0.7		18.17	5.9		18.17	22.1		18.17	0		18.17	0		18.17	0
		21.04	0.3		21.04	1.8		21.04	20.9		21.04	2.5		21.04	0.1		21.04	0
		24.36	0.2		24.36	0.3		24.36	15.3		24.36	15.3		24.36	1.3		24.36	1
		28.21	0.1		28.21	0		28.21	9.6		28.21	33.9		28.21	2.3		28.21	2.3
		32.67	0.1		32.67	0		32.67	5.5		32.67	29.1		32.67	14		32.67	4.1
		37.84	0		37.84	0		37.84	3		37.84	14.1		37.84	36.1		37.84	7.6
		43.82	0		43.82	0		43.82	1.6		43.82	3.1		43.82	28.1		43.82	25.3
		50.75	0		50.75	0		50.75	0.9		50.75	2		50.75	10.9		50.75	32
		58.77	0		58.77	0		58.77	0.5		58.77	0		58.77	3.3		58.77	18.5
		68.06	0		68.06	0		68.06	0.3		68.06	0		68.06	2.3		68.06	4.2
		78.82	0		78.82	0		78.82	0.2		78.82	0		78.82	1.1		78.82	3.1
		91.28	0		91.28	0		91.28	0.2		91.28	0		91.28	0.4		91.28	1.1
		105.7	0		105.7	0		105.7	0.2		105.7	0		105.7	0.1		105.7	0.8
		122.4	0		122.4	0		122.4	0.2		122.4	0		122.4	0		122.4	0
		141.8	0		141.8	0		141.8	0.1		141.8	0		141.8	0		141.8	0
		164.2	0		164.2	0		164.2	0.1		164.2	0		164.2	0		164.2	0
		190.1	0		190.1	0		190.1	0.1		190.1	0		190.1	0		190.1	0
		220.2	0		220.2	0		220.2	0.1		220.2	0		220.2	0		220.2	0
		255	0		255	0		255	0		255	0		255	0		255	0
		295.3	0		295.3	0		295.3	0		295.3	0		295.3	0		295.3	0
		342	0		342	0		342	0		342	0		342	0		342	0
		396.1	0		396.1	0		396.1	0		396.1	0		396.1	0		396.1	0
		458.7	0		458.7	0		458.7	0		458.7	0		458.7	0		458.7	0
		531.2	0		531.2	0		531.2	0		531.2	0		531.2	0		531.2	0
									--

## Sheet: Figure3a
Figure3a
		MOPM-Ag+		MOPM-Zn2+		MOPM-Ni2+		MOPM-Fe3+		MOPM-Zr4+
		Rejection (%)	Error bar	Rejection (%)	Error bar	Rejection (%)	Error bar	Rejection (%)	Error bar	Rejection (%)	Error bar
	OG	29.4	0.6	34.9	0.8	40.9	0.6	88.5	0.3	89	0.6
	RB	30.9	0.4	36.4	0.4	45.1	0.2	92.2	0.3	92	0.5
	AB	35.6	0.7	41.1	0.5	46.3	0.6	95.9	0.4	96.1	0.3
	MB	41.7	0.7	49.3	0.4	51.9	0.3	96.9	0.5	96.4	0.8
	CR	56.6	0.5	60	0.8	61.2	0.6	100	0	100	0

## Sheet: Figure 3b
Figure 3b
		MB		CR		AB		RB		OG
	PA/Fe (mole ratio)	Rejection (%)	Error bar	Rejection (%)	Error bar	Rejection (%)	Error bar	Rejection (%)	Error bar	Rejection (%)	Error bar	Permeance (L m-2 h-1 bar-1)	Error bar
	1:0.5	86.3	0.6	94.1	0.4	85.9	0.4	82.4	0.2	72.9	0.1	160.3	3
	1:1	88.6	0.4	97.5	0.4	87.3	0.4	85.4	0.3	76.3	0.4	158	2.1
	1:2	90.8	0.5	100	0	90	0.5	88.5	0.6	80.1	0.2	149.8	3
	1:5	92.9	0.6	100	0	90.5	0.6	90.2	0.3	85.3	0.3	120.9	2
	1:7	96.9	0.4	100	0	95.9	0.4	92.2	0.3	88.5	0.3	109.8	2
	1:10	98.9	0.5	100	0	98.3	0.5	93.5	0.2	90.5	0.2	83.8	1.9

## Sheet: Figure 3c
Figure 3c
	Feed		Filtrate		10 ppm curve		Retentate
	Wavelength (nm)	Absorbance (a.u.)	Wavelength (nm)	Absorbance (a.u.)	Wavelength (nm)	Absorbance (a.u.)	Wavelength (nm)	Absorbance (a.u.)
	800	0.003	800	0.001	800	7.63636e-05	800	0.00288
	799	0.003	799	0.001	799	7.63636e-05	799	0.00288
	798	0.003	798	0.001	798	7.63636e-05	798	0.00288
	797	0.003	797	0.001	797	7.63636e-05	797	0.00288
	796	0.003	796	0.001	796	7.63636e-05	796	0.00288
	795	0.003	795	0.001	795	7.63636e-05	795	0.00288
	794	0.003	794	0.001	794	7.63636e-05	794	0.00288
	793	0.003	793	0.001	793	7.63636e-05	793	0.00288
	792	0.003	792	0.001	792	0.000272727	792	0.00384
	791	0.003	791	0.001	791	0.000272727	791	0.00384
	790	0.003	790	0.001	790	0.000272727	790	0.00288
	789	0.003	789	0.001	789	0.000272727	789	0.00384
	788	0.003	788	0.001	788	0.000272727	788	0.00384
	787	0.003	787	0.001	787	0.000272727	787	0.00384
	786	0.003	786	0.001	786	0.000272727	786	0.00288
	785	0.003	785	0.001	785	0.000272727	785	0.00384
	784	0.003	784	0.001	784	0.000272727	784	0.00384
	783	0.003	783	0.001	783	0.000272727	783	0.00384
	782	0.004	782	0.001	782	0.000272727	782	0.00384
	781	0.004	781	0.001	781	0.000272727	781	0.0048
	780	0.003	780	0.001	780	0.000272727	780	0.0048
	779	0.004	779	0.001	779	0.000272727	779	0.0048
	778	0.004	778	0.001	778	0.000272727	778	0.0048
	777	0.004	777	0.001	777	0.000272727	777	0.0048
	776	0.003	776	0.001	776	0.000272727	776	0.0048
	775	0.004	775	0.001	775	0.000272727	775	0.0048
	774	0.004	774	0.001	774	0.000363636	774	0.0048
	773	0.004	773	0.001	773	0.000363636	773	0.0048
	772	0.004	772	0	772	0.000272727	772	0.00576
	771	0.003	771	0	771	0.000363636	771	0.00576
	770	0.004	770	0	770	0.000363636	770	0.00576
	769	0.004	769	0	769	0.000363636	769	0.00576
	768	0.004	768	0	768	0.000272727	768	0.00576
	767	0.004	767	0	767	0.000363636	767	0.00576
	766	0.004	766	0	766	0.000363636	766	0.00576
	765	0.004	765	0	765	0.000363636	765	0.00576
	764	0.004	764	0	764	0.000363636	764	0.00576
	763	0.004	763	0	763	0.000272727	763	0.00576
	762	0.004	762	0	762	0.000363636	762	0.00672
	761	0.004	761	0	761	0.000363636	761	0.00672
	760	0.004	760	0	760	0.000363636	760	0.00672
	759	0.004	759	0	759	0.000363636	759	0.00672
	758	0.004	758	0	758	0.000363636	758	0.00672
	757	0.004	757	0	757	0.000363636	757	0.00672
	756	0.004	756	0	756	0.000363636	756	0.00672
	755	0.004	755	0	755	0.000363636	755	0.00672
	754	0.004	754	0	754	0.000363636	754	0.00672
	753	0.004	753	0	753	0.000363636	753	0.00672
	752	0.004	752	0	752	0.000363636	752	0.00768
	751	0.004	751	0	751	0.000363636	751	0.00768
	750	0.004	750	0	750	0.000363636	750	0.00768
	749	0.004	749	0	749	0.000363636	749	0.00768
	748	0.005	748	0	748	0.000363636	748	0.00768
	747	0.004	747	0	747	0.000363636	747	0.00768
	746	0.005	746	0	746	0.000363636	746	0.00768
	745	0.005	745	0	745	0.000363636	745	0.00768
	744	0.005	744	0	744	0.000363636	744	0.00768
	743	0.005	743	0	743	0.000363636	743	0.00768
	742	0.005	742	0	742	0.000363636	742	0.00768
	741	0.005	741	0	741	0.000363636	741	0.00864
	740	0.005	740	0	740	0.000454545	740	0.00864
	739	0.005	739	0	739	0.000363636	739	0.00864
	738	0.005	738	0	738	0.000454545	738	0.00864
	737	0.005	737	0	737	0.000454545	737	0.00864
	736	0.005	736	0	736	0.000454545	736	0.00864
	735	0.005	735	0	735	0.000454545	735	0.0096
	734	0.005	734	0	734	0.000454545	734	0.0096
	733	0.006	733	0	733	0.000454545	733	0.0096
	732	0.006	732	0	732	0.000454545	732	0.0096
	731	0.006	731	0	731	0.000454545	731	0.0096
	730	0.006	730	0	730	0.000454545	730	0.0096
	729	0.006	729	0	729	0.000454545	729	0.0096
	728	0.006	728	0	728	0.000454545	728	0.0096
	727	0.006	727	0	727	0.000454545	727	0.0096
	726	0.006	726	0	726	0.000454545	726	0.01056
	725	0.006	725	0	725	0.000545455	725	0.01056
	724	0.006	724	0	724	0.000545455	724	0.01056
	723	0.006	723	0	723	0.000545455	723	0.01056
	722	0.007	722	0	722	0.000545455	722	0.01152
	721	0.007	721	0	721	0.000545455	721	0.01152
	720	0.007	720	0	720	0.000545455	720	0.01152
	719	0.007	719	0	719	0.000545455	719	0.01152
	718	0.007	718	0	718	0.000545455	718	0.01248
	717	0.007	717	0	717	0.000545455	717	0.01248
	716	0.007	716	0	716	0.000545455	716	0.01248
	715	0.007	715	0	715	0.000545455	715	0.01248
	714	0.007	714	0	714	0.000636364	714	0.01248
	713	0.007	713	0	713	0.000636364	713	0.01344
	712	0.008	712	0	712	0.000636364	712	0.01344
	711	0.008	711	0	711	0.000636364	711	0.01344
	710	0.008	710	0	710	0.000636364	710	0.01344
	709	0.008	709	0	709	0.000636364	709	0.0144
	708	0.008	708	0	708	0.000636364	708	0.0144
	707	0.008	707	0	707	0.000636364	707	0.0144
	706	0.008	706	0	706	0.000636364	706	0.0144
	705	0.008	705	0	705	0.000636364	705	0.0144
	704	0.008	704	0	704	0.000727273	704	0.0144
	703	0.008	703	0	703	0.000727273	703	0.0144
	702	0.008	702	0	702	0.000727273	702	0.01536
	701	0.009	701	0	701	0.000727273	701	0.01536
	700	0.009	700	0	700	0.000727273	700	0.01632
	699	0.009	699	0	699	0.000727273	699	0.01632
	698	0.009	698	0	698	0.000727273	698	0.01632
	697	0.009	697	0	697	0.000727273	697	0.01632
	696	0.009	696	0	696	0.000727273	696	0.01632
	695	0.009	695	0	695	0.000727273	695	0.01728
	694	0.009	694	0	694	0.000727273	694	0.01824
	693	0.01	693	0	693	0.000818182	693	0.0192
	692	0.01	692	0	692	0.000818182	692	0.0192
	691	0.01	691	0	691	0.000818182	691	0.0192
	690	0.01	690	0	690	0.000818182	690	0.0192
	689	0.01	689	0	689	0.000818182	689	0.0192
	688	0.01	688	0.001	688	0.000818182	688	0.0192
	687	0.01	687	0.001	687	0.000818182	687	0.0192
	686	0.01	686	0.001	686	0.000818182	686	0.0192
	685	0.01	685	0.001	685	0.000909091	685	0.0192
	684	0.011	684	0.001	684	0.000909091	684	0.02112
	683	0.011	683	0	683	0.000909091	683	0.02112
	682	0.011	682	0	682	0.000909091	682	0.02112
	681	0.011	681	0	681	0.000909091	681	0.02112
	680	0.011	680	0	680	0.000909091	680	0.02112
	679	0.011	679	0	679	0.000909091	679	0.02112
	678	0.011	678	0	678	0.000909091	678	0.02112
	677	0.011	677	0	677	0.000909091	677	0.02112
	676	0.011	676	0	676	0.001	676	0.02112
	675	0.012	675	0.001	675	0.001	675	0.02304
	674	0.012	674	0	674	0.001	674	0.02304
	673	0.012	673	0	673	0.001	673	0.02304
	672	0.012	672	0	672	0.001	672	0.02304
	671	0.012	671	0	671	0.001	671	0.02304
	670	0.012	670	0	670	0.001	670	0.02304
	669	0.012	669	0	669	0.001	669	0.02304
	668	0.013	668	0.001	668	0.001	668	0.02496
	667	0.013	667	0	667	0.00109	667	0.02496
	666	0.013	666	0	666	0.00109	666	0.02496
	665	0.013	665	0	665	0.00109	665	0.02496
	664	0.013	664	0	664	0.00109	664	0.02496
	663	0.013	663	0	663	0.00109	663	0.02496
	662	0.013	662	0	662	0.00109	662	0.02496
	661	0.013	661	0	661	0.00109	661	0.02496
	660	0.013	660	0	660	0.00118	660	0.02496
	659	0.014	659	0	659	0.00118	659	0.02688
	658	0.014	658	0	658	0.00118	658	0.02688
	657	0.014	657	0	657	0.00118	657	0.02688
	656	0.014	656	0	656	0.00118	656	0.02688
	655	0.014	655	0	655	0.00118	655	0.02688
	654	0.014	654	0	654	0.00118	654	0.02688
	653	0.014	653	0	653	0.00118	653	0.02688
	652	0.015	652	0	652	0.00118	652	0.0288
	651	0.015	651	0	651	0.00127	651	0.0288
	650	0.015	650	0	650	0.00127	650	0.0288
	649	0.015	649	0	649	0.00127	649	0.0288
	648	0.015	648	0.001	648	0.00127	648	0.0288
	647	0.015	647	0	647	0.00127	647	0.0288
	646	0.015	646	0	646	0.00127	646	0.0288
	645	0.016	645	0	645	0.00127	645	0.03072
	644	0.016	644	0	644	0.00136	644	0.03072
	643	0.016	643	0	643	0.00136	643	0.03072
	642	0.016	642	0	642	0.00136	642	0.03072
	641	0.016	641	0	641	0.00136	641	0.03072
	640	0.017	640	0	640	0.00136	640	0.03264
	639	0.017	639	0	639	0.00136	639	0.03264
	638	0.017	638	0	638	0.00136	638	0.03264
	637	0.017	637	0	637	0.00145	637	0.03264
	636	0.017	636	0	636	0.00145	636	0.03264
	635	0.018	635	0	635	0.00145	635	0.03456
	634	0.018	634	0.001	634	0.00145	634	0.03456
	633	0.018	633	0	633	0.00145	633	0.03456
	632	0.019	632	0	632	0.00155	632	0.03648
	631	0.019	631	0	631	0.00155	631	0.03648
	630	0.02	630	0	630	0.00155	630	0.0384
	629	0.02	629	0	629	0.00155	629	0.0384
	628	0.02	628	0	628	0.00155	628	0.0384
	627	0.021	627	0	627	0.00164	627	0.04032
	626	0.021	626	0	626	0.00164	626	0.04032
	625	0.022	625	0	625	0.00164	625	0.04224
	624	0.023	624	0	624	0.00173	624	0.04416
	623	0.023	623	0	623	0.00173	623	0.04416
	622	0.024	622	0	622	0.00182	622	0.04608
	621	0.025	621	0	621	0.00182	621	0.048
	620	0.026	620	0	620	0.00182	620	0.04992
	619	0.027	619	0	619	0.00191	619	0.05184
	618	0.028	618	0	618	0.00191	618	0.05376
	617	0.029	617	0	617	0.002	617	0.05568
	616	0.03	616	0	616	0.00209	616	0.0576
	615	0.031	615	0	615	0.00209	615	0.05952
	614	0.033	614	0	614	0.00218	614	0.06336
	613	0.034	613	0	613	0.00227	613	0.06528
	612	0.036	612	0	612	0.00236	612	0.06912
	611	0.038	611	0	611	0.00245	611	0.07296
	610	0.04	610	0	610	0.00255	610	0.0768
	609	0.042	609	0	609	0.00264	609	0.08064
	608	0.044	608	0	608	0.00273	608	0.08448
	607	0.046	607	0	607	0.00282	607	0.08832
	606	0.049	606	0	606	0.003	606	0.09408
	605	0.052	605	0	605	0.00309	605	0.09984
	604	0.055	604	0	604	0.00327	604	0.1056
	603	0.058	603	0	603	0.00345	603	0.11136
	602	0.061	602	0	602	0.00364	602	0.11712
	601	0.065	601	0	601	0.00382	601	0.1248
	600	0.069	600	0	600	0.004	600	0.13248
	599	0.073	599	0	599	0.00418	599	0.14016
	598	0.077	598	0	598	0.00445	598	0.14784
	597	0.082	597	0	597	0.00473	597	0.15744
	596	0.087	596	0	596	0.005	596	0.16704
	595	0.093	595	0	595	0.00527	595	0.17856
	594	0.098	594	0	594	0.00555	594	0.18816
	593	0.105	593	0	593	0.00591	593	0.2016
	592	0.111	592	0	592	0.00627	592	0.21312
	591	0.117	591	0	591	0.00664	591	0.22464
	590	0.124	590	0	590	0.007	590	0.23808
	589	0.131	589	0	589	0.00745	589	0.25152
	588	0.139	588	0	588	0.00791	588	0.26688
	587	0.147	587	0	587	0.00845	587	0.28224
	586	0.155	586	0	586	0.00891	586	0.2976
	585	0.165	585	0	585	0.00955	585	0.3168
	584	0.174	584	0	584	0.01009	584	0.33408
	583	0.185	583	0	583	0.01064	583	0.3552
	582	0.195	582	0.001	582	0.01127	582	0.3744
	581	0.205	581	0	581	0.01191	581	0.3936
	580	0.216	580	0.001	580	0.01264	580	0.41472
	579	0.227	579	0	579	0.01336	579	0.43584
	578	0.239	578	0	578	0.01409	578	0.45888
	577	0.252	577	0.001	577	0.015	577	0.48384
	576	0.265	576	0.001	576	0.01582	576	0.5088
	575	0.279	575	0.001	575	0.01682	575	0.53568
	574	0.293	574	0.001	574	0.01773	574	0.56256
	573	0.307	573	0	573	0.01864	573	0.58944
	572	0.322	572	0.001	572	0.01964	572	0.61824
	571	0.337	571	0.001	571	0.02064	571	0.64704
	570	0.352	570	0.001	570	0.02173	570	0.67584
	569	0.367	569	0	569	0.02291	569	0.70464
	568	0.384	568	0	568	0.02409	568	0.73728
	567	0.401	567	0	567	0.02536	567	0.76992
	566	0.419	566	0.001	566	0.02664	566	0.80448
	565	0.438	565	0.001	565	0.02791	565	0.84096
	564	0.456	564	0.001	564	0.02927	564	0.87552
	563	0.475	563	0.001	563	0.03064	563	0.912
	562	0.494	562	0.001	562	0.032	562	0.94848
	561	0.513	561	0.001	561	0.03336	561	0.98496
	560	0.533	560	0.001	560	0.03491	560	1.02336
	559	0.552	559	0.001	559	0.03645	559	1.05984
	558	0.573	558	0.001	558	0.03809	558	1.10016
	557	0.594	557	0.001	557	0.03982	557	1.14048
	556	0.616	556	0.001	556	0.04145	556	1.18272
	555	0.638	555	0.001	555	0.04318	555	1.22496
	554	0.661	554	0.002	554	0.04491	554	1.26912
	553	0.683	553	0.001	553	0.04664	553	1.31136
	552	0.706	552	0.002	552	0.04845	552	1.35552
	551	0.728	551	0.002	551	0.05018	551	1.39776
	550	0.75	550	0.002	550	0.05209	550	1.44
	549	0.773	549	0.002	549	0.054	549	1.48416
	548	0.796	548	0.002	548	0.056	548	1.52832
	547	0.819	547	0.002	547	0.058	547	1.57248
	546	0.843	546	0.002	546	0.06009	546	1.61856
	545	0.867	545	0.002	545	0.06209	545	1.66464
	544	0.891	544	0.002	544	0.06418	544	1.71072
	543	0.915	543	0.002	543	0.06618	543	1.7568
	542	0.938	542	0.002	542	0.06818	542	1.80096
	541	0.961	541	0.002	541	0.07027	541	1.84512
	540	0.983	540	0.002	540	0.07236	540	1.88736
	539	1.006	539	0.002	539	0.07445	539	1.93152
	538	1.028	538	0.002	538	0.07664	538	1.97376
	537	1.051	537	0.002	537	0.07882	537	2.01792
	536	1.074	536	0.002	536	0.081	536	2.06208
	535	1.097	535	0.001	535	0.08318	535	2.10624
	534	1.119	534	0.001	534	0.08527	534	2.14848
	533	1.141	533	0.001	533	0.08736	533	2.19072
	532	1.162	532	0.001	532	0.08936	532	2.23104
	531	1.183	531	0.001	531	0.09145	531	2.27136
	530	1.203	530	0	530	0.09345	530	2.30976
	529	1.222	529	0.001	529	0.09555	529	2.34624
	528	1.242	528	0	528	0.09764	528	2.38464
	527	1.262	527	0.001	527	0.09973	527	2.42304
	526	1.281	526	0	526	0.10173	526	2.45952
	525	1.301	525	0.001	525	0.10373	525	2.49792
	524	1.319	524	0	524	0.10564	524	2.53248
	523	1.337	523	0	523	0.10755	523	2.56704
	522	1.355	522	0	522	0.10936	522	2.6016
	521	1.371	521	0	521	0.11109	521	2.63232
	520	1.388	520	0.001	520	0.11291	520	2.66496
	519	1.403	519	0	519	0.11473	519	2.69376
	518	1.419	518	0	518	0.11645	518	2.72448
	517	1.434	517	0	517	0.11827	517	2.75328
	516	1.449	516	0	516	0.11991	516	2.78208
	515	1.464	515	0	515	0.12155	515	2.81088
	514	1.478	514	0	514	0.12318	514	2.83776
	513	1.492	513	0	513	0.12464	513	2.86464
	512	1.504	512	0	512	0.12618	512	2.88768
	511	1.516	511	0	511	0.12755	511	2.91072
	510	1.526	510	0	510	0.129	510	2.92992
	509	1.537	509	0	509	0.13036	509	2.95104
	508	1.547	508	0	508	0.13173	508	2.97024
	507	1.556	507	0	507	0.13309	507	2.98752
	506	1.565	506	0	506	0.13436	506	3.0048
	505	1.573	505	0	505	0.13564	505	3.02016
	504	1.581	504	0	504	0.13673	504	3.03552
	503	1.586	503	0	503	0.13782	503	3.04512
	502	1.592	502	0	502	0.13873	502	3.05664
	501	1.596	501	0	501	0.13973	501	3.06432
	500	1.599	500	0	500	0.14064	500	3.07008
	499	1.602	499	0	499	0.14145	499	3.07584
	498	1.604	498	0	498	0.14227	498	3.07968
	497	1.604	497	0	497	0.143	497	3.07968
	496	1.604	496	0	496	0.14373	496	3.07968
	495	1.603	495	0	495	0.14418	495	3.07776
	494	1.6	494	0	494	0.14473	494	3.072
	493	1.598	493	0	493	0.14509	493	3.06816
	492	1.593	492	0	492	0.14536	492	3.05856
	491	1.589	491	0	491	0.14564	491	3.05088
	490	1.583	490	0	490	0.14582	490	3.03936
	489	1.577	489	0	489	0.14582	489	3.02784
	488	1.57	488	0	488	0.14582	488	3.0144
	487	1.562	487	0	487	0.14573	487	2.99904
	486	1.553	486	0	486	0.14545	486	2.98176
	485	1.544	485	0	485	0.14527	485	2.96448
	484	1.533	484	0	484	0.14482	484	2.94336
	483	1.523	483	0	483	0.14445	483	2.92416
	482	1.512	482	0	482	0.14391	482	2.90304
	481	1.501	481	0	481	0.14336	481	2.88192
	480	1.489	480	0	480	0.14273	480	2.85888
	479	1.478	479	0	479	0.142	479	2.83776
	478	1.465	478	0	478	0.14118	478	2.8128
	477	1.452	477	0	477	0.14036	477	2.78784
	476	1.439	476	0	476	0.13936	476	2.76288
	475	1.425	475	0.001	475	0.13845	475	2.736
	474	1.411	474	0	474	0.13745	474	2.70912
	473	1.397	473	0	473	0.13645	473	2.68224
	472	1.384	472	0	472	0.13536	472	2.65728
	471	1.37	471	0	471	0.13436	471	2.6304
	470	1.356	470	0	470	0.13318	470	2.60352
	469	1.343	469	0	469	0.132	469	2.57856
	468	1.329	468	0	468	0.13082	468	2.55168
	467	1.315	467	0.001	467	0.12955	467	2.5248
	466	1.3	466	0	466	0.12827	466	2.496
	465	1.286	465	0	465	0.127	465	2.46912
	464	1.272	464	0	464	0.12582	464	2.44224
	463	1.258	463	0	463	0.12455	463	2.41536
	462	1.244	462	0	462	0.12327	462	2.38848
	461	1.231	461	0	461	0.12209	461	2.36352
	460	1.217	460	0.001	460	0.12082	460	2.33664
	459	1.204	459	0	459	0.11955	459	2.31168
	458	1.191	458	0	458	0.11818	458	2.28672
	457	1.177	457	0	457	0.11691	457	2.25984
	456	1.164	456	0	456	0.11564	456	2.23488
	455	1.15	455	0.001	455	0.11436	455	2.208
	454	1.137	454	0	454	0.11309	454	2.18304
	453	1.125	453	0	453	0.11191	453	2.16
	452	1.112	452	0.001	452	0.11064	452	2.13504
	451	1.1	451	0.001	451	0.10945	451	2.112
	450	1.087	450	0	450	0.10827	450	2.08704
	449	1.073	449	0	449	0.107	449	2.06016
	448	1.061	448	0	448	0.10582	448	2.03712
	447	1.049	447	0	447	0.10455	447	2.01408
	446	1.037	446	0.001	446	0.10336	446	1.99104
	445	1.025	445	0	445	0.10227	445	1.968
	444	1.013	444	0	444	0.10109	444	1.94496
	443	1.001	443	0	443	0.1	443	1.92192
	442	0.99	442	0	442	0.09882	442	1.9008
	441	0.979	441	0.001	441	0.09755	441	1.87968
	440	0.968	440	0	440	0.09645	440	1.85856
	439	0.957	439	0.001	439	0.09536	439	1.83744
	438	0.946	438	0.001	438	0.09427	438	1.81632
	437	0.934	437	0	437	0.09318	437	1.79328
	436	0.923	436	0.001	436	0.09209	436	1.77216
	435	0.911	435	0.001	435	0.091	435	1.74912
	434	0.9	434	0.001	434	0.09	434	1.728
	433	0.889	433	0.001	433	0.089	433	1.70688
	432	0.878	432	0	432	0.088	432	1.68576
	431	0.868	431	0.001	431	0.087	431	1.66656
	430	0.857	430	0.001	430	0.086	430	1.64544
	429	0.847	429	0.001	429	0.08491	429	1.62624
	428	0.837	428	0.001	428	0.08391	428	1.60704
	427	0.826	427	0.001	427	0.08282	427	1.58592
	426	0.815	426	0.001	426	0.08182	426	1.5648
	425	0.804	425	0.001	425	0.08082	425	1.54368
	424	0.793	424	0.001	424	0.07982	424	1.52256
	423	0.783	423	0.001	423	0.07891	423	1.50336
	422	0.773	422	0.001	422	0.07791	422	1.48416
	421	0.763	421	0.001	421	0.077	421	1.46496
	420	0.753	420	0.001	420	0.07609	420	1.44576
	419	0.744	419	0.001	419	0.07509	419	1.42848
	418	0.734	418	0.001	418	0.07409	418	1.40928
	417	0.725	417	0.001	417	0.07309	417	1.392
	416	0.715	416	0.001	416	0.07209	416	1.3728
	415	0.706	415	0.001	415	0.07118	415	1.35552
	414	0.697	414	0.001	414	0.07027	414	1.33824
	413	0.689	413	0.001	413	0.06936	413	1.32288
	412	0.68	412	0.001	412	0.06845	412	1.3056
	411	0.672	411	0.001	411	0.06764	411	1.29024
	410	0.665	410	0.001	410	0.06673	410	1.2768
	409	0.658	409	0.001	409	0.06591	409	1.26336
	408	0.651	408	0.001	408	0.065	408	1.24992
	407	0.645	407	0.001	407	0.06418	407	1.2384
	406	0.639	406	0.001	406	0.06336	406	1.22688
	405	0.633	405	0.001	405	0.06264	405	1.21536
	404	0.629	404	0.001	404	0.06182	404	1.20768
	403	0.624	403	0.001	403	0.06109	403	1.19808
	402	0.621	402	0.001	402	0.06045	402	1.19232
	401	0.618	401	0.001	401	0.05982	401	1.18656
	400	0.616	400	0.001	400	0.05918	400	1.18272
	399	0.615	399	0.001	399	0.05864	399	1.1808
	398	0.614	398	0.001	398	0.05809	398	1.17888
	397	0.615	397	0.001	397	0.05755	397	1.1808
	396	0.616	396	0.001	396	0.05718	396	1.18272
	395	0.618	395	0.001	395	0.05673	395	1.18656
	394	0.62	394	0.001	394	0.05645	394	1.1904
	393	0.624	393	0.001	393	0.05618	393	1.19808
	392	0.629	392	0.001	392	0.056	392	1.20768
	391	0.635	391	0.001	391	0.05591	391	1.2192
	390	0.641	390	0.001	390	0.05582	390	1.23072
	389	0.648	389	0	389	0.05591	389	1.24416
	388	0.657	388	0.001	388	0.056	388	1.26144
	387	0.666	387	0.001	387	0.05618	387	1.27872
	386	0.675	386	0	386	0.05636	386	1.296
	385	0.685	385	-0.001	385	0.05673	385	1.3152
	384	0.696	384	0	384	0.05718	384	1.33632
	383	0.708	383	0.001	383	0.05773	383	1.35936
	382	0.72	382	0.001	382	0.05827	382	1.3824
	381	0.732	381	0.001	381	0.05891	381	1.40544
	380	0.743	380	0.001	380	0.05973	380	1.42656
	379	0.755	379	0	379	0.06055	379	1.4496
	378	0.768	378	0.001	378	0.06136	378	1.47456
	377	0.781	377	0.001	377	0.06227	377	1.49952
	376	0.794	376	0.001	376	0.06327	376	1.52448
	375	0.807	375	0.001	375	0.06436	375	1.54944
	374	0.82	374	0.001	374	0.06545	374	1.5744
	373	0.833	373	0	373	0.06655	373	1.59936
	372	0.847	372	0.001	372	0.06755	372	1.62624
	371	0.86	371	0.001	371	0.06864	371	1.6512
	370	0.873	370	0.001	370	0.06982	370	1.67616
	369	0.887	369	0.001	369	0.071	369	1.70304
	368	0.901	368	0.001	368	0.07218	368	1.72992
	367	0.915	367	0.001	367	0.07336	367	1.7568
	366	0.93	366	0.001	366	0.07455	366	1.7856
	365	0.945	365	0.001	365	0.07573	365	1.8144
	364	0.96	364	0.001	364	0.077	364	1.8432
	363	0.974	363	0.001	363	0.07818	363	1.87008
	362	0.988	362	0.001	362	0.07936	362	1.89696
	361	1.002	361	0.001	361	0.08064	361	1.92384
	360	1.015	360	0.001	360	0.08191	360	1.9488
	359	1.029	359	0	359	0.08318	359	1.97568
	358	1.043	358	0.001	358	0.08455	358	2.00256
	357	1.055	357	0.001	357	0.08591	357	2.0256
	356	1.068	356	0.001	356	0.08727	356	2.05056
	355	1.079	355	0.001	355	0.08855	355	2.07168
	354	1.089	354	0.001	354	0.08982	354	2.09088
	353	1.099	353	0.001	353	0.09109	353	2.11008
	352	1.108	352	0.001	352	0.09227	352	2.12736
	351	1.117	351	0.001	351	0.09355	351	2.14464
	350	1.123	350	0.001	350	0.09482	350	2.15616
	349	1.129	349	0.001	349	0.09591	349	2.16768
	348	1.136	348	0.001	348	0.09709	348	2.18112
	347	1.14	347	0.001	347	0.09809	347	2.1888
	346	1.144	346	0.001	346	0.099	346	2.19648
	345	1.147	345	0.001	345	0.09991	345	2.20224
	344	1.148	344	0.001	344	0.10073	344	2.20416
	343	1.149	343	0.001	343	0.10155	343	2.20608
	342	1.15	342	0.001	342	0.10209	342	2.208
	341	1.149	341	0.001	341	0.10264	341	2.20608
	340	1.148	340	0.001	340	0.10327	340	2.20416
	339	1.146	339	0.001	339	0.10364	339	2.20032
	338	1.143	338	0.001	338	0.104	338	2.19456
	337	1.14	337	0.001	337	0.10427	337	2.1888
	336	1.135	336	0.001	336	0.10436	336	2.1792
	335	1.13	335	0.001	335	0.10445	335	2.1696
	334	1.125	334	0.001	334	0.10455	334	2.16
	333	1.118	333	0.001	333	0.10445	333	2.14656
	332	1.113	332	0.001	332	0.10436	332	2.13696
	331	1.107	331	0.002	331	0.10418	331	2.12544
	330	1.1	330	0.001	330	0.10391	330	2.112
	329	1.094	329	0.001	329	0.10364	329	2.10048
	328	1.086	328	0.001	328	0.10318	328	2.08512
	327	1.079	327	0.001	327	0.10273	327	2.07168
	326	1.071	326	0.001	326	0.10227	326	2.05632
	325	1.063	325	0.001	325	0.10164	325	2.04096
	324	1.055	324	0.001	324	0.10118	324	2.0256
	323	1.047	323	0.001	323	0.10064	323	2.01024
	322	1.04	322	0.001	322	0.1	322	1.9968
	321	1.032	321	0.001	321	0.09945	321	1.98144
	320	1.024	320	0.001	320	0.09873	320	1.96608
	319	1.015	319	0.001	319	0.09809	319	1.9488
	318	1.007	318	0.001	318	0.09736	318	1.93344
	317	0.998	317	0.001	317	0.09664	317	1.91616
	316	0.989	316	0.001	316	0.09591	316	1.89888
	315	0.979	315	0.001	315	0.09518	315	1.87968
	314	0.969	314	0.001	314	0.09455	314	1.86048
	313	0.959	313	0.001	313	0.09382	313	1.84128
	312	0.948	312	0.001	312	0.09309	312	1.82016
	311	0.937	311	0.001	311	0.09227	311	1.79904
	310	0.926	310	0.001	310	0.09155	310	1.77792
	309	0.915	309	0.001	309	0.09073	309	1.7568
	308	0.902	308	0.001	308	0.08991	308	1.73184
	307	0.89	307	0.001	307	0.089	307	1.7088
	306	0.877	306	0.001	306	0.08809	306	1.68384
	305	0.863	305	0.001	305	0.08718	305	1.65696
	304	0.85	304	0.001	304	0.08618	304	1.632
	303	0.836	303	0.001	303	0.08518	303	1.60512
	302	0.824	302	0.001	302	0.08418	302	1.58208
	301	0.811	301	0.001	301	0.08318	301	1.55712
	300	0.798	300	0.001	300	0.082	300	1.53216
	299	0.785	299	0.001	299	0.08091	299	1.5072
	298	0.772	298	0.001	298	0.07973	298	1.48224
	297	0.759	297	0.001	297	0.07845	297	1.45728
	296	0.747	296	0.002	296	0.07727	296	1.43424
	295	0.735	295	0.001	295	0.076	295	1.4112
	294	0.724	294	0.002	294	0.07491	294	1.39008
	293	0.714	293	0.002	293	0.07373	293	1.37088
	292	0.705	292	0.002	292	0.07255	292	1.3536
	291	0.696	291	0.001	291	0.07136	291	1.33632
	290	0.689	290	0.002	290	0.07018	290	1.32288
	289	0.682	289	0.002	289	0.069	289	1.30944
	288	0.677	288	0.002	288	0.06791	288	1.29984
	287	0.672	287	0.002	287	0.06682	287	1.29024
	286	0.669	286	0.002	286	0.06582	286	1.28448
	285	0.666	285	0.002	285	0.06491	285	1.27872
	284	0.666	284	0.002	284	0.06409	284	1.27872
	283	0.666	283	0.002	283	0.06327	283	1.27872
	282	0.668	282	0.002	282	0.06264	282	1.28256
	281	0.67	281	0.002	281	0.062	281	1.2864
	280	0.674	280	0.002	280	0.06155	280	1.29408
	279	0.679	279	0.002	279	0.06109	279	1.30368
	278	0.684	278	0.002	278	0.06082	278	1.31328
	277	0.691	277	0.002	277	0.06055	277	1.32672
	276	0.699	276	0.002	276	0.06055	276	1.34208
	275	0.709	275	0.003	275	0.06055	275	1.36128
	274	0.718	274	0.002	274	0.06073	274	1.37856
	273	0.729	273	0.003	273	0.06091	273	1.39968
	272	0.74	272	0.003	272	0.06127	272	1.4208
	271	0.752	271	0.003	271	0.06173	271	1.44384
	270	0.764	270	0.002	270	0.06218	270	1.46688
	269	0.778	269	0.003	269	0.06282	269	1.49376
	268	0.792	268	0.003	268	0.06355	268	1.52064
	267	0.807	267	0.003	267	0.06445	267	1.54944
	266	0.822	266	0.003	266	0.06527	266	1.57824
	265	0.838	265	0.003	265	0.06627	265	1.60896
	264	0.855	264	0.003	264	0.06727	264	1.6416
	263	0.871	263	0.003	263	0.06836	263	1.67232
	262	0.888	262	0.003	262	0.06945	262	1.70496
	261	0.906	261	0.003	261	0.07073	261	1.73952
	260	0.925	260	0.003	260	0.072	260	1.776
	259	0.945	259	0.003	259	0.07336	259	1.8144
	258	0.967	258	0.003	258	0.07473	258	1.85664
	257	0.99	257	0.003	257	0.07618	257	1.9008
	256	1.016	256	0.003	256	0.07773	256	1.95072
	255	1.043	255	0.003	255	0.07918	255	2.00256
	254	1.071	254	0.004	254	0.08073	254	2.05632
	253	1.101	253	0.004	253	0.08236	253	2.11392
	252	1.131	252	0.004	252	0.08409	252	2.17152
	251	1.162	251	0.004	251	0.08591	251	2.23104
	250	1.192	250	0.004	250	0.08791	250	2.28864

## Sheet: Figure3d
Figure3d
	Retentate			Feed			Filtrate
	Wavelength (nm)	Absorbance (a.u.)		Wavelength (nm)	Absorbance (a.u.)		Wavelength (nm)	Absorbance (a.u.)
	800	-0.00011		800	-0.0001		800	-5e-07
	790	-0.000102667		790	-9.33333e-05		790	-4.66666e-07
	800	-0.0001911		800	-9.8e-05		800	-1.96e-06
	790	-0.00017836		790	-9.14666e-05		790	-1.82933e-06
	780	-0.00015288		780	-7.84e-05		780	-1.568e-06
	770	-0.00011466		770	-5.88e-05		770	-1.176e-06
	760	-7.644e-05		760	-3.92e-05		760	-7.84e-07
	750	-3.822e-05		750	-1.96e-05		750	-3.92e-07
	740	-1.274e-05		740	-6.53334e-06		740	-1.30667e-07
	730	-1.51077e-20		730	-7.74753e-21		730	-1.54951e-22
	720	-1.51077e-20		720	-7.74753e-21		720	-1.54951e-22
	710	-1.51077e-20		710	-7.74753e-21		710	-1.54951e-22
	700	-1.51077e-20		700	-7.74753e-21		700	-1.54951e-22
	690	-1.51077e-20		690	-7.74753e-21		690	-1.54951e-22
	680	-1.51077e-20		680	-7.74753e-21		680	-1.54951e-22
	670	1.274e-05		670	6.53334e-06		670	1.30667e-07
	660	3.822e-05		660	1.96e-05		660	3.92e-07
	650	7.644e-05		650	3.92e-05		650	7.84e-07
	640	0.00011466		640	5.88e-05		640	1.176e-06
	630	0.00015288		630	7.84e-05		630	1.568e-06
	620	0.00017836		620	9.14666e-05		620	1.82933e-06
	610	0.000203841		610	0.000104534		610	2.09067e-06
	600	0.000242061		600	0.000124134		600	2.48267e-06
	590	0.00030576		590	0.0001568		590	3.136e-06
	580	0.000394941		580	0.000202534		580	4.05067e-06
	570	0.000509601		570	0.000261334		570	5.22667e-06
	560	0.000662481		560	0.000339734		560	6.79467e-06
	550	0.000853581		550	0.000437734		550	8.75467e-06
	540	0.00111		540	0.0005684		540	1.1368e-05
	530	0.00144		530	0.000738266		530	1.47653e-05
	520	0.00189		520	0.000966934		520	1.93387e-05
	510	0.00248		510	0.00127		510	2.548e-05
	500	0.00334		500	0.00171		500	3.43e-05
	490	0.00459		490	0.00235		490	4.704e-05
	480	0.00644		480	0.0033		480	6.6052e-05
	470	0.00908		470	0.00466		470	9.31e-05
	460	0.01278		460	0.00656		460	0.000131124
	450	0.01775		450	0.0091		450	0.000182084
	440	0.02454		440	0.01258		440	0.000251664
	430	0.03505		430	0.01797		430	0.000359464
	420	0.05509		420	0.02825		420	0.000565068
	410	0.09433		410	0.04837		410	0.000967456
	400	0.1619		400	0.08303		400	0.00166
	390	0.25135		390	0.1289		390	0.00258
	380	0.34966		380	0.17931		380	0.00359
	370	0.4384		370	0.22482		370	0.0045
	360	0.50674		360	0.25987		360	0.0052
	350	0.54595		350	0.27998		350	0.0056
	340	0.56397		340	0.28922		340	0.00578
	330	0.5758		330	0.29528		330	0.00591
	320	0.59975		320	0.30756		320	0.00615
	310	0.63917		310	0.32778		310	0.00656
	300	0.69043		300	0.35406		300	0.00708
	290	0.74481		290	0.38195		290	0.00764
	280	0.79492		280	0.40765		280	0.00815
	270	0.83373		270	0.42755		270	0.00855
	260	0.85756		260	0.43978		260	0.0088
	250	0.86704		250	0.44464		250	0.00889
	240	0.86658		240	0.4444		240	0.00889
	230	0.85796		230	0.43998		230	0.0088
	220	0.84241		220	0.432		220	0.00864
	210	0.81806		210	0.41952		210	0.00839
	200	0.78848		200	0.40435		200	0.00809

[truncated: 20 more sheets: Figure 3e, Figure 3f, Figure 4a, Figure 4b, Figure 4c, Figure 4d, Supplementary Figure 1, Supplementary Figure 3, Supplementary Figure 4, Supplementary Figure 7, Supplementary Figure 9, Supplementary Figure 10, Supplementary Figure 16, Supplementary Figure 17, Supplementary Figure 18, Supplementary Figure 20, Supplementary Figure 21, Supplementary Figure 22, Supplementary Figure 23, Supplementary Figure 25]
